# Supplementary material for: Development and Validation of an IDH1-Associated Immune Prognostic Signature for Diffuse Lower-Grade Glioma
Source: Front Oncol. 2019 Nov 22;9:1310. doi: 10.3389/fonc.2019.01310 (PMC6883600; doi:10.3389/fonc.2019.01310)
Supplement: Supplementary file 2 [file Table_2.XLSX]

## Sheet: gsea_report_for_High_risk
Supplementary Table 2: Multiple Go term related to high-risk score
NAME	SIZE	ES	NES	NOM p-val	FDR q-val	FWER p-val
GO_HOMOTYPIC_CELL_CELL_ADHESION	49	0.589184	1.98221	0	1	0.321
GO_PLATELET_AGGREGATION	38	0.628892	1.97606	0	0.830857	0.337
GO_AXON_REGENERATION	22	0.617426	1.95539	0	0.717939	0.405
GO_POST_TRANSLATIONAL_PROTEIN_MODIFICATION	34	0.604606	1.95319	0	0.551967	0.409
GO_ANGIOGENESIS	283	0.483424	1.95196	0	0.447679	0.413
GO_REGULATION_OF_SYSTEMIC_ARTERIAL_BLOOD_PRESSURE_BY_RENIN_ANGIOTENSIN	21	0.651617	1.95097	0.00229885	0.377364	0.418
GO_RENAL_SYSTEM_PROCESS_INVOLVED_IN_REGULATION_OF_SYSTEMIC_ARTERIAL_BLOOD_PRESSURE	23	0.632892	1.93015	0.00485437	0.415926	0.478
GO_LEUKOTRIENE_METABOLIC_PROCESS	31	0.623753	1.92844	0	0.373153	0.486
GO_CELL_SUBSTRATE_ADHESION	161	0.483714	1.92723	0	0.335722	0.488
GO_CELL_MATRIX_ADHESION	116	0.499692	1.92706	0	0.302294	0.489
GO_CELLULAR_RESPONSE_TO_GLUCOSE_STARVATION	31	0.58854	1.91835	0	0.309034	0.515
GO_SUPEROXIDE_METABOLIC_PROCESS	32	0.565051	1.91149	0	0.310977	0.543
GO_CELL_DIFFERENTIATION_INVOLVED_IN_EMBRYONIC_PLACENTA_DEVELOPMENT	25	0.658114	1.90532	0	0.309121	0.557
GO_AMINOGLYCAN_METABOLIC_PROCESS	162	0.481954	1.90524	0	0.287806	0.558
GO_INTEGRIN_MEDIATED_SIGNALING_PATHWAY	80	0.565643	1.90241	0.00212314	0.27755	0.57
GO_SINGLE_ORGANISM_CELL_ADHESION	446	0.46608	1.90154	0	0.262555	0.575
GO_NEGATIVE_REGULATION_OF_INNATE_IMMUNE_RESPONSE	33	0.6465	1.89096	0.00210526	0.279206	0.599
GO_PHOSPHATIDYLETHANOLAMINE_METABOLIC_PROCESS	16	0.661899	1.88215	0.00452489	0.29411	0.631
GO_CELLULAR_RESPONSE_TO_MECHANICAL_STIMULUS	79	0.528159	1.87721	0.00239234	0.294288	0.647
GO_REGULATION_OF_T_CELL_RECEPTOR_SIGNALING_PATHWAY	27	0.66732	1.87665	0.00646552	0.281519	0.647
GO_POSITIVE_REGULATION_OF_LEUKOCYTE_DIFFERENTIATION	124	0.527595	1.87192	0.00457666	0.285243	0.669
GO_REGENERATION	154	0.448898	1.86324	0	0.299058	0.693
GO_LEUKOCYTE_MIGRATION	254	0.518609	1.85103	0.00476191	0.328344	0.73
GO_PROTEIN_N_LINKED_GLYCOSYLATION	74	0.48855	1.85086	0.0020284	0.315182	0.73
GO_CELLULAR_CARBOHYDRATE_BIOSYNTHETIC_PROCESS	50	0.52265	1.84939	0	0.308033	0.735
GO_SALIVARY_GLAND_DEVELOPMENT	31	0.578319	1.84712	0	0.304349	0.74
GO_BLOOD_VESSEL_MORPHOGENESIS	352	0.454879	1.84498	0.00480769	0.299258	0.744
GO_LEUKOCYTE_CELL_CELL_ADHESION	250	0.504038	1.83727	0.0178571	0.312447	0.764
GO_NEGATIVE_REGULATION_OF_INTERFERON_GAMMA_PRODUCTION	31	0.588586	1.83562	0.00224719	0.307295	0.77
GO_RESPONSE_TO_VITAMIN_D	33	0.555641	1.83224	0.0026178	0.307479	0.778
GO_EXTRACELLULAR_STRUCTURE_ORGANIZATION	297	0.505864	1.83209	0.00498753	0.298176	0.778
GO_POLYSACCHARIDE_BIOSYNTHETIC_PROCESS	41	0.527532	1.831	0	0.292234	0.782
GO_NEGATIVE_REGULATION_OF_COAGULATION	48	0.575496	1.83051	0.00530504	0.284437	0.782
GO_LEUKOCYTE_MEDIATED_IMMUNITY	154	0.519395	1.82658	0.016317	0.285276	0.788
GO_SIGNAL_PEPTIDE_PROCESSING	23	0.617651	1.8258	0.00212314	0.279473	0.788
GO_REGULATION_OF_CELL_SHAPE	135	0.453284	1.82554	0	0.272316	0.79
GO_TISSUE_REMODELING	87	0.491843	1.82379	0	0.270033	0.794
GO_REGULATION_OF_PRODUCTION_OF_MOLECULAR_MEDIATOR_OF_IMMUNE_RESPONSE	97	0.519736	1.82314	0.00697674	0.26544	0.797
GO_REGULATION_OF_ANTIGEN_RECEPTOR_MEDIATED_SIGNALING_PATHWAY	38	0.629354	1.82276	0.0150538	0.260139	0.797
GO_NEURON_PROJECTION_REGENERATION	31	0.547849	1.8224	0.00456621	0.254852	0.798
GO_NEGATIVE_REGULATION_OF_CYTOKINE_SECRETION	42	0.588528	1.82147	0.00985222	0.250958	0.802
GO_POSITIVE_REGULATION_OF_HEMOPOIESIS	156	0.481053	1.81564	0.00232019	0.26036	0.815
GO_CYTOKINE_PRODUCTION	117	0.510435	1.81513	0.00894855	0.255538	0.817
GO_PLATELET_DEGRANULATION	103	0.524892	1.81503	0.0197044	0.250006	0.817
GO_REGULATION_OF_INTERLEUKIN_6_PRODUCTION	100	0.514387	1.81056	0.0117096	0.25608	0.827
GO_REGULATION_OF_POLYSACCHARIDE_METABOLIC_PROCESS	42	0.498969	1.80603	0	0.26352	0.837
GO_SUBSTRATE_ADHESION_DEPENDENT_CELL_SPREADING	38	0.557246	1.80561	0.00218818	0.259015	0.839
GO_AMINOGLYCAN_CATABOLIC_PROCESS	66	0.52095	1.80509	0.00238095	0.254807	0.839
GO_POSITIVE_REGULATION_OF_I_KAPPAB_KINASE_NF_KAPPAB_SIGNALING	175	0.480085	1.8047	0.00632911	0.250786	0.839
GO_MAST_CELL_ACTIVATION	21	0.645045	1.80424	0.0196507	0.246943	0.84
GO_REGULATION_OF_COAGULATION	85	0.510921	1.80118	0.00793651	0.249192	0.845
GO_NEGATIVE_REGULATION_OF_CELL_ACTIVATION	148	0.485084	1.80079	0.00890869	0.245558	0.846
GO_RHO_PROTEIN_SIGNAL_TRANSDUCTION	47	0.486165	1.8006	0.00683371	0.24155	0.846
GO_REGULATION_OF_GRANULOCYTE_DIFFERENTIATION	15	0.662768	1.79708	0.00453515	0.245654	0.853
GO_REGULATION_OF_CYTOKINE_PRODUCTION_INVOLVED_IN_IMMUNE_RESPONSE	55	0.583614	1.7964	0.00930233	0.242851	0.855
GO_LEUKOCYTE_ACTIVATION	402	0.465999	1.79578	0.0159453	0.239597	0.855
GO_POSITIVE_REGULATION_OF_FATTY_ACID_METABOLIC_PROCESS	33	0.537288	1.79449	0.00245098	0.238141	0.857
GO_KERATAN_SULFATE_METABOLIC_PROCESS	32	0.609879	1.79357	0.00688073	0.236483	0.858
GO_DENDRITIC_CELL_DIFFERENTIATION	32	0.606145	1.79258	0.0184332	0.23442	0.86
GO_SOMATIC_STEM_CELL_DIVISION	22	0.609358	1.79252	0.00468384	0.23068	0.86
GO_CARBOHYDRATE_DERIVATIVE_CATABOLIC_PROCESS	167	0.433243	1.79035	0.00231481	0.232053	0.864
GO_REGULATION_OF_CYTOKINE_SECRETION	140	0.496281	1.78921	0.00956938	0.23069	0.865
GO_POSITIVE_REGULATION_OF_B_CELL_MEDIATED_IMMUNITY	24	0.64546	1.78811	0.00894855	0.229304	0.866
GO_REGULATION_OF_RESPONSE_TO_CYTOKINE_STIMULUS	138	0.458633	1.78614	0.00665188	0.229645	0.871
GO_NEGATIVE_REGULATION_OF_PRODUCTION_OF_MOLECULAR_MEDIATOR_OF_IMMUNE_RESPONSE	28	0.58787	1.78443	0.00484261	0.229907	0.873
GO_MEMBRANE_PROTEIN_INTRACELLULAR_DOMAIN_PROTEOLYSIS	16	0.695118	1.78163	0.00587084	0.232307	0.876
GO_NEGATIVE_REGULATION_OF_IMMUNE_EFFECTOR_PROCESS	96	0.512833	1.78094	0.00680272	0.230246	0.878
GO_THYMOCYTE_AGGREGATION	45	0.553119	1.77923	0.0153846	0.231137	0.882
GO_LIPOSACCHARIDE_METABOLIC_PROCESS	110	0.467425	1.77894	0.00852879	0.228323	0.882
GO_GLYCOSYLATION	248	0.395499	1.77772	0.002331	0.228175	0.885
GO_MYELOID_LEUKOCYTE_ACTIVATION	95	0.53557	1.77673	0.0275862	0.227401	0.889
GO_NEGATIVE_REGULATION_OF_CYTOKINE_PRODUCTION	197	0.463027	1.77642	0.00913242	0.225191	0.89
GO_LEUKOTRIENE_BIOSYNTHETIC_PROCESS	21	0.640565	1.77606	0.00900901	0.222909	0.89
GO_REGULATION_OF_CELL_ADHESION_MEDIATED_BY_INTEGRIN	39	0.57041	1.77254	0.0226244	0.228104	0.895
GO_PATTERN_RECOGNITION_RECEPTOR_SIGNALING_PATHWAY	107	0.55067	1.77205	0.0269151	0.225982	0.895
GO_REGULATION_OF_SMOOTH_MUSCLE_CELL_MIGRATION	49	0.525767	1.7709	0.00457666	0.225206	0.897
GO_MYD88_INDEPENDENT_TOLL_LIKE_RECEPTOR_SIGNALING_PATHWAY	30	0.577623	1.76996	0.0102459	0.224427	0.899
GO_B_CELL_RECEPTOR_SIGNALING_PATHWAY	35	0.619692	1.76828	0.0428266	0.225402	0.902
GO_HEMOSTASIS	305	0.409285	1.76765	0.00498753	0.223656	0.903
GO_TOLL_LIKE_RECEPTOR_SIGNALING_PATHWAY	84	0.573147	1.76724	0.0292276	0.221648	0.903
GO_PLATELET_ACTIVATION	140	0.441544	1.76632	0.0139211	0.220812	0.904
GO_LYMPHOCYTE_ACTIVATION	333	0.464086	1.76588	0.027088	0.219068	0.905
GO_POSITIVE_REGULATION_OF_RESPONSE_TO_CYTOKINE_STIMULUS	31	0.5716	1.76441	0.0125	0.219334	0.909
GO_REGULATION_OF_INNATE_IMMUNE_RESPONSE	344	0.463202	1.76434	0.0151188	0.216841	0.909
GO_EXTRACELLULAR_MATRIX_DISASSEMBLY	73	0.516999	1.76338	0.0125	0.216263	0.911
GO_BONE_GROWTH	20	0.597742	1.76337	0.0144928	0.213748	0.911
GO_RESPONSE_TO_VIRUS	239	0.465079	1.7614	0.0130435	0.215319	0.912
GO_AMINOGLYCAN_BIOSYNTHETIC_PROCESS	104	0.458765	1.76052	0.00454545	0.214738	0.913
GO_IMMUNE_EFFECTOR_PROCESS	441	0.462052	1.75869	0.0158371	0.216046	0.915
GO_NEGATIVE_REGULATION_OF_HOMOTYPIC_CELL_CELL_ADHESION	93	0.495904	1.75848	0.02	0.214022	0.915
GO_REGULATION_OF_IMMUNOGLOBULIN_PRODUCTION	45	0.529015	1.75749	0.00672646	0.213691	0.917
GO_POSITIVE_REGULATION_OF_CELL_ADHESION	347	0.441024	1.75718	0.0121359	0.211949	0.918
GO_NEGATIVE_REGULATION_OF_T_CELL_RECEPTOR_SIGNALING_PATHWAY	16	0.680906	1.75639	0.010661	0.211459	0.918
GO_REGULATION_OF_I_KAPPAB_KINASE_NF_KAPPAB_SIGNALING	228	0.436949	1.75637	0.00631579	0.209246	0.918
GO_BRANCH_ELONGATION_OF_AN_EPITHELIUM	17	0.647837	1.75533	0.00686499	0.209051	0.919
GO_REGULATION_OF_CELL_ACTIVATION	431	0.447613	1.75449	0.020595	0.208422	0.919
GO_REGULATION_OF_B_CELL_ACTIVATION	101	0.514518	1.75306	0.01566	0.209268	0.921
GO_REGULATION_OF_REACTIVE_OXYGEN_SPECIES_METABOLIC_PROCESS	146	0.424678	1.75279	0.0025974	0.207687	0.921
GO_MOVEMENT_IN_ENVIRONMENT_OF_OTHER_ORGANISM_INVOLVED_IN_SYMBIOTIC_INTERACTION	80	0.498619	1.75091	0.0154525	0.209043	0.922
GO_REGULATION_OF_SYNCYTIUM_FORMATION_BY_PLASMA_MEMBRANE_FUSION	23	0.605607	1.7507	0.00691244	0.207427	0.923
GO_POSITIVE_REGULATION_OF_SMOOTH_MUSCLE_CELL_MIGRATION	30	0.561952	1.75007	0.00884956	0.206607	0.923
GO_DENDRITIC_CELL_MIGRATION	21	0.707346	1.74924	0.0127119	0.20628	0.924
GO_WOUND_HEALING	454	0.409292	1.74904	0.00526316	0.204513	0.924
GO_REGULATION_OF_PROTEIN_AUTOPHOSPHORYLATION	35	0.523292	1.74876	0.00925926	0.202955	0.924
GO_POSITIVE_REGULATION_OF_CELL_ACTIVATION	266	0.479589	1.74876	0.0272109	0.201032	0.924
GO_EXOCRINE_SYSTEM_DEVELOPMENT	43	0.501878	1.74839	0.00779221	0.200042	0.925
GO_AMINO_SUGAR_METABOLIC_PROCESS	38	0.511772	1.74821	0.00455581	0.198468	0.925
GO_REGULATION_OF_IMMUNE_EFFECTOR_PROCESS	407	0.430028	1.74793	0.00705882	0.197176	0.926
GO_AGING	257	0.381452	1.74735	0	0.196574	0.926
GO_LYMPHOCYTE_MEDIATED_IMMUNITY	113	0.529238	1.7473	0.016129	0.194821	0.926
GO_REGULATION_OF_INTERLEUKIN_8_SECRETION	18	0.67501	1.74701	0.0114679	0.193573	0.926
GO_POSITIVE_REGULATION_OF_INTERLEUKIN_6_SECRETION	16	0.609534	1.74654	0.00930233	0.192857	0.926
GO_NEGATIVE_REGULATION_OF_IMMUNE_RESPONSE	110	0.50956	1.746	0.013986	0.192378	0.927
GO_O_GLYCAN_PROCESSING	56	0.499342	1.74525	0.0108108	0.191945	0.927
GO_BONE_REMODELING	35	0.505841	1.74494	0.00728155	0.190764	0.927
GO_MEMBRANE_PROTEIN_PROTEOLYSIS	34	0.572867	1.74384	0.0127119	0.190649	0.927
GO_REGULATION_OF_ANTIGEN_PROCESSING_AND_PRESENTATION	21	0.693306	1.74296	0.0222222	0.190157	0.927
GO_VASCULATURE_DEVELOPMENT	453	0.420293	1.7427	0.0122249	0.188989	0.928
GO_RESPONSE_TO_AXON_INJURY	46	0.453347	1.74154	0.00242131	0.189537	0.93
GO_POSITIVE_REGULATION_OF_CELL_CELL_ADHESION	218	0.466513	1.74135	0.0232019	0.188201	0.93
GO_GLUCAN_BIOSYNTHETIC_PROCESS	25	0.5661	1.74077	0.00657895	0.187717	0.93
GO_REGULATION_OF_LEUKOCYTE_DIFFERENTIATION	219	0.44898	1.74008	0.0119048	0.187323	0.93
GO_PROTEIN_O_LINKED_GLYCOSYLATION	91	0.438986	1.7399	0.0104712	0.186105	0.93
GO_INTERACTION_WITH_HOST	125	0.445942	1.73966	0.00442478	0.184864	0.93
GO_CELLULAR_RESPONSE_TO_VITAMIN	26	0.596196	1.73878	0.00956938	0.184882	0.932
GO_HETEROTYPIC_CELL_CELL_ADHESION	27	0.635309	1.73814	0.0247748	0.184535	0.933
GO_REGULATION_OF_TUMOR_NECROSIS_FACTOR_SUPERFAMILY_CYTOKINE_PRODUCTION	97	0.520981	1.73809	0.0227273	0.183191	0.933
GO_ADAPTIVE_IMMUNE_RESPONSE_BASED_ON_SOMATIC_RECOMBINATION_OF_IMMUNE_RECEPTORS_BUILT_FROM_IMMUNOGLOBULIN_SUPERFAMILY_DOMAINS	120	0.531502	1.73753	0.0277778	0.182526	0.934
GO_POSITIVE_REGULATION_OF_IMMUNE_RESPONSE	500	0.453714	1.73668	0.0247191	0.182433	0.935
GO_POSITIVE_REGULATION_OF_MYELOID_LEUKOCYTE_DIFFERENTIATION	47	0.497143	1.73625	0.0136986	0.181618	0.936
GO_CELLULAR_RESPONSE_TO_ABIOTIC_STIMULUS	255	0.387698	1.73612	0	0.180456	0.937
GO_POSITIVE_REGULATION_OF_IMMUNOGLOBULIN_PRODUCTION	29	0.582743	1.73597	0.0178971	0.179293	0.937
GO_POSITIVE_REGULATION_OF_LYMPHOCYTE_DIFFERENTIATION	76	0.527199	1.7351	0.026087	0.179251	0.941
GO_POSITIVE_REGULATION_OF_TISSUE_REMODELING	25	0.614875	1.7349	0.0185185	0.178274	0.941
GO_MEMBRANE_PROTEIN_ECTODOMAIN_PROTEOLYSIS	21	0.654656	1.73481	0.0127119	0.176995	0.941
GO_REGULATION_OF_B_CELL_MEDIATED_IMMUNITY	39	0.55476	1.73457	0.0198238	0.176106	0.941
GO_NEGATIVE_REGULATION_OF_IMMUNE_SYSTEM_PROCESS	346	0.423221	1.73404	0.00959233	0.175549	0.941
GO_REGULATION_OF_WOUND_HEALING	122	0.456859	1.73374	0.0213904	0.174745	0.942
GO_PEPTIDYL_ASPARAGINE_MODIFICATION	39	0.504977	1.7321	0.0101833	0.176004	0.946
GO_RESPONSE_TO_COPPER_ION	26	0.55304	1.73193	0.00911162	0.175057	0.946
GO_RESPONSE_TO_METAL_ION	325	0.364622	1.73084	0	0.17568	0.948
GO_REGULATION_OF_ADAPTIVE_IMMUNE_RESPONSE	117	0.496616	1.73083	0.0180995	0.174466	0.948
GO_REGULATION_OF_LYMPHOCYTE_MEDIATED_IMMUNITY	107	0.498377	1.73055	0.0267857	0.173656	0.948
GO_CELLULAR_RESPONSE_TO_EXTERNAL_STIMULUS	257	0.386178	1.73038	0	0.172723	0.948
GO_ENDODERMAL_CELL_DIFFERENTIATION	40	0.572673	1.72926	0.00731707	0.173361	0.949
GO_PLATELET_MORPHOGENESIS	18	0.577402	1.72915	0.0132743	0.172366	0.949
GO_POSITIVE_REGULATION_OF_FIBROBLAST_PROLIFERATION	52	0.492468	1.72826	0.010101	0.172526	0.949
GO_REGULATION_OF_LEUKOCYTE_MEDIATED_IMMUNITY	149	0.504255	1.72762	0.0316027	0.172308	0.949
GO_REGULATION_OF_BODY_FLUID_LEVELS	493	0.379491	1.7274	0.00268097	0.171469	0.949
GO_REGULATION_OF_GLIAL_CELL_PROLIFERATION	21	0.583078	1.72717	0.0104822	0.170634	0.949
GO_MEMBRANE_RAFT_ORGANIZATION	17	0.692277	1.72704	0.010846	0.169618	0.949
GO_CELL_SUBSTRATE_JUNCTION_ASSEMBLY	40	0.512854	1.72593	0.0196078	0.17015	0.949
GO_ZYMOGEN_ACTIVATION	108	0.432626	1.72327	0.00915332	0.172774	0.95
GO_REGULATION_OF_INTERLEUKIN_8_PRODUCTION	59	0.539544	1.72293	0.0144578	0.172111	0.95
GO_REGULATION_OF_SYSTEMIC_ARTERIAL_BLOOD_PRESSURE_BY_HORMONE	34	0.511022	1.72206	0.00990099	0.172335	0.95
GO_CELLULAR_MODIFIED_AMINO_ACID_BIOSYNTHETIC_PROCESS	49	0.488497	1.72181	0.00638298	0.171653	0.95
GO_POSITIVE_REGULATION_OF_SMOOTHENED_SIGNALING_PATHWAY	24	0.605725	1.72089	0.0241546	0.171788	0.95
GO_REGULATION_OF_MYOBLAST_FUSION	19	0.62543	1.7208	0.0132159	0.170816	0.95
GO_REGULATION_OF_PROTEIN_MATURATION	78	0.459137	1.71817	0.0140515	0.17379	0.951
GO_REGULATION_OF_VASCULATURE_DEVELOPMENT	224	0.427925	1.71769	0.0127551	0.1736	0.951
GO_REGULATION_OF_TOLL_LIKE_RECEPTOR_SIGNALING_PATHWAY	46	0.505032	1.71624	0.0288248	0.17464	0.951
GO_POSITIVE_REGULATION_OF_LOCOMOTION	399	0.397327	1.71592	0.00522193	0.174142	0.951
GO_INFLAMMATORY_RESPONSE	438	0.455649	1.71587	0.0221675	0.173118	0.951
GO_RESPONSE_TO_DRUG	424	0.343611	1.71574	0	0.172297	0.951
GO_CELLULAR_RESPONSE_TO_INORGANIC_SUBSTANCE	149	0.385774	1.71551	0	0.171632	0.951
GO_REGULATION_OF_INTERFERON_GAMMA_PRODUCTION	87	0.511676	1.71456	0.0288889	0.172152	0.951
GO_RESPONSE_TO_MAGNESIUM_ION	23	0.545162	1.71412	0.0122549	0.171742	0.951
GO_REGULATION_OF_FIBROBLAST_PROLIFERATION	80	0.454824	1.71353	0.00241546	0.171428	0.953
GO_ORGAN_REGENERATION	82	0.449321	1.71211	0.00261097	0.172547	0.953
GO_MAST_CELL_MEDIATED_IMMUNITY	18	0.616474	1.71185	0.0181406	0.171924	0.953
GO_RENAL_SYSTEM_PROCESS_INVOLVED_IN_REGULATION_OF_BLOOD_VOLUME	17	0.61034	1.71181	0.0124688	0.171002	0.953
GO_CELLULAR_RESPONSE_TO_REACTIVE_NITROGEN_SPECIES	18	0.569195	1.71158	0.00643777	0.170237	0.953
GO_POSITIVE_REGULATION_OF_ANTIGEN_PROCESSING_AND_PRESENTATION	16	0.687441	1.71129	0.0132159	0.169816	0.953
GO_REGULATION_OF_SYSTEMIC_ARTERIAL_BLOOD_PRESSURE_MEDIATED_BY_A_CHEMICAL_SIGNAL	44	0.484677	1.71039	0.0146699	0.170187	0.954
GO_NEGATIVE_REGULATION_OF_INTERLEUKIN_2_PRODUCTION	16	0.597643	1.70822	0.0152174	0.17214	0.958
GO_ADAPTIVE_IMMUNE_RESPONSE	245	0.496222	1.70808	0.0387244	0.171372	0.958
GO_MYELOID_CELL_ACTIVATION_INVOLVED_IN_IMMUNE_RESPONSE	41	0.565996	1.70793	0.0413943	0.170706	0.959
GO_POSITIVE_REGULATION_OF_PRODUCTION_OF_MOLECULAR_MEDIATOR_OF_IMMUNE_RESPONSE	61	0.50824	1.70684	0.016092	0.171354	0.959
GO_FIBRINOLYSIS	21	0.649353	1.70666	0.0295699	0.170683	0.959
GO_PIGMENT_CELL_DIFFERENTIATION	26	0.53439	1.70653	0.0155556	0.169875	0.959
GO_REGULATION_OF_HEMOPOIESIS	300	0.398554	1.70598	0.00930233	0.169768	0.959
GO_DEFENSE_RESPONSE_TO_VIRUS	158	0.503026	1.70477	0.0383795	0.170604	0.96
GO_EMBRYONIC_DIGESTIVE_TRACT_MORPHOGENESIS	17	0.552963	1.70469	0	0.16971	0.96
GO_EMBRYONIC_CRANIAL_SKELETON_MORPHOGENESIS	46	0.496429	1.70393	0.0119617	0.169942	0.96
GO_GLOMERULAR_EPITHELIUM_DEVELOPMENT	19	0.561426	1.70311	0.00705882	0.170231	0.961
GO_POSITIVE_REGULATION_OF_CELL_SUBSTRATE_ADHESION	95	0.445339	1.70215	0	0.170792	0.961
GO_CRANIAL_SKELETAL_SYSTEM_DEVELOPMENT	55	0.481695	1.70135	0.0121065	0.170867	0.961
GO_EPITHELIAL_CELL_DEVELOPMENT	178	0.402099	1.70071	0.00519481	0.170742	0.961
GO_REGULATION_OF_INTERFERON_BETA_PRODUCTION	43	0.564596	1.69998	0.0262626	0.170817	0.961
GO_POLYSACCHARIDE_METABOLIC_PROCESS	77	0.425067	1.69961	0.00649351	0.170435	0.961
GO_REGULATION_OF_LEUKOCYTE_PROLIFERATION	192	0.478218	1.69943	0.0297483	0.169788	0.961
GO_REGULATION_OF_T_CELL_CYTOKINE_PRODUCTION	20	0.621401	1.69929	0.0111359	0.169089	0.961
GO_CARTILAGE_DEVELOPMENT_INVOLVED_IN_ENDOCHONDRAL_BONE_MORPHOGENESIS	19	0.58411	1.69891	0.0209974	0.168775	0.961
GO_MUCOPOLYSACCHARIDE_METABOLIC_PROCESS	105	0.441672	1.69856	0.0115473	0.168395	0.961
GO_POSITIVE_REGULATION_OF_INTERLEUKIN_6_PRODUCTION	67	0.476982	1.69846	0.0190931	0.167733	0.961
GO_NEGATIVE_REGULATION_OF_LYMPHOCYTE_MEDIATED_IMMUNITY	32	0.582922	1.69705	0.032634	0.168731	0.962
GO_NEGATIVE_REGULATION_OF_ALPHA_BETA_T_CELL_ACTIVATION	22	0.602061	1.69702	0.017094	0.167882	0.962
GO_MATERNAL_PROCESS_INVOLVED_IN_FEMALE_PREGNANCY	59	0.48792	1.69677	0.0220049	0.167417	0.962
GO_REGULATION_OF_RESPONSE_TO_INTERFERON_GAMMA	22	0.590777	1.69615	0.0192719	0.167436	0.962
GO_RESPONSE_TO_TRANSITION_METAL_NANOPARTICLE	144	0.384507	1.69611	0	0.166668	0.962
GO_POSITIVE_REGULATION_OF_INNATE_IMMUNE_RESPONSE	240	0.456796	1.69608	0.0372671	0.165877	0.962
GO_RESPONSE_TO_FUNGUS	52	0.493699	1.69524	0.0158311	0.166064	0.962
GO_T_CELL_SELECTION	36	0.590955	1.69504	0.0385488	0.16547	0.962
GO_LYMPHOCYTE_COSTIMULATION	63	0.529343	1.69503	0.0289532	0.164696	0.962
GO_INORGANIC_ION_IMPORT_INTO_CELL	15	0.65597	1.69491	0.0265487	0.16399	0.962
GO_POSITIVE_REGULATION_OF_DEFENSE_RESPONSE	357	0.440487	1.69479	0.0337838	0.163347	0.962
GO_CELL_JUNCTION_ASSEMBLY	126	0.42939	1.69396	0.0114155	0.163664	0.962
GO_PYRIMIDINE_NUCLEOSIDE_CATABOLIC_PROCESS	20	0.5867	1.69383	0.0144928	0.163114	0.963
GO_GLYCOSPHINGOLIPID_METABOLIC_PROCESS	66	0.462696	1.69379	0.0134831	0.162415	0.963
GO_PROTEIN_HETEROOLIGOMERIZATION	112	0.426031	1.69334	0.00700935	0.162235	0.963
GO_EPITHELIAL_TUBE_BRANCHING_INVOLVED_IN_LUNG_MORPHOGENESIS	24	0.567071	1.69283	0.0121065	0.162218	0.963
GO_POSITIVE_REGULATION_OF_VASCULATURE_DEVELOPMENT	130	0.436273	1.69231	0.0205128	0.162131	0.963
GO_NEGATIVE_REGULATION_OF_PEPTIDASE_ACTIVITY	232	0.389671	1.69212	0.00277778	0.161608	0.963
GO_PROTEIN_DEGLYCOSYLATION	20	0.61149	1.6921	0.00813008	0.160901	0.963
GO_POSITIVE_REGULATION_OF_CHEMOTAXIS	118	0.481316	1.6919	0.0101523	0.160479	0.963
GO_RESPONSE_TO_INORGANIC_SUBSTANCE	466	0.339288	1.69182	0	0.159818	0.963
GO_NUCLEOTIDE_SUGAR_METABOLIC_PROCESS	33	0.520802	1.69153	0.0211864	0.159382	0.963
GO_REGULATION_OF_LEUKOCYTE_DEGRANULATION	41	0.56618	1.69103	0.0454545	0.159477	0.963
GO_GLUCOSAMINE_CONTAINING_COMPOUND_METABOLIC_PROCESS	24	0.53692	1.69094	0.0111857	0.158846	0.963
GO_PROTEIN_MATURATION	253	0.38349	1.68942	0.00230415	0.160029	0.963
GO_NEGATIVE_REGULATION_OF_T_CELL_PROLIFERATION	45	0.526825	1.68932	0.0159453	0.159407	0.963
GO_GLYCOPROTEIN_METABOLIC_PROCESS	332	0.370392	1.68864	0.00481928	0.159639	0.963
GO_STAT_CASCADE	47	0.514193	1.68794	0.0176211	0.15978	0.963
GO_MYELOID_LEUKOCYTE_DIFFERENTIATION	93	0.459755	1.68786	0.0144928	0.159136	0.963
GO_LEUKOCYTE_MEDIATED_CYTOTOXICITY	35	0.533944	1.68678	0.0205011	0.16021	0.964
GO_REGULATION_OF_TISSUE_REMODELING	60	0.470572	1.68586	0.00740741	0.160692	0.964
GO_GLOMERULUS_DEVELOPMENT	49	0.493415	1.68453	0.0247525	0.161771	0.967
GO_REGULATION_OF_HOMOTYPIC_CELL_CELL_ADHESION	277	0.444587	1.68417	0.0321839	0.161554	0.967
GO_POSITIVE_REGULATION_OF_IMMUNE_EFFECTOR_PROCESS	148	0.47243	1.68407	0.0259434	0.160945	0.967
GO_NEGATIVE_REGULATION_OF_CELL_KILLING	15	0.670555	1.68331	0.0347072	0.161327	0.967
GO_REGULATION_OF_MAST_CELL_ACTIVATION	38	0.579465	1.68146	0.0561555	0.163045	0.969
GO_REGULATION_OF_TYROSINE_PHOSPHORYLATION_OF_STAT1_PROTEIN	16	0.640109	1.68124	0.0227273	0.162614	0.969
GO_REGULATION_OF_NECROTIC_CELL_DEATH	25	0.568884	1.67839	0.017094	0.16587	0.97
GO_MYELOID_DENDRITIC_CELL_DIFFERENTIATION	19	0.586676	1.67635	0.0268456	0.167911	0.97
GO_GLUCAN_METABOLIC_PROCESS	56	0.439484	1.67628	0.0125786	0.167266	0.97
GO_CORTICAL_CYTOSKELETON_ORGANIZATION	34	0.500939	1.67617	0.0102669	0.166714	0.97
GO_CELLULAR_RESPONSE_TO_OSMOTIC_STRESS	20	0.553242	1.67615	0.010661	0.166063	0.97
GO_CELLULAR_RESPONSE_TO_VASCULAR_ENDOTHELIAL_GROWTH_FACTOR_STIMULUS	30	0.561731	1.67526	0.0321101	0.166535	0.97
GO_DRUG_TRANSPORT	25	0.518033	1.67486	0.0229885	0.16632	0.97
GO_BICARBONATE_TRANSPORT	44	0.480152	1.67465	0.0211268	0.165837	0.97
GO_NEGATIVE_REGULATION_OF_BIOMINERAL_TISSUE_DEVELOPMENT	17	0.554152	1.67377	0.0142857	0.166263	0.971
GO_REGULATION_OF_REPRODUCTIVE_PROCESS	126	0.384385	1.67334	0.00550964	0.166176	0.972
GO_REGULATION_OF_PEPTIDASE_ACTIVITY	373	0.379648	1.67249	0.00262467	0.166667	0.972
GO_STEM_CELL_DIVISION	29	0.500874	1.67231	0.0172043	0.166183	0.972
GO_REGULATION_OF_ENDOTHELIAL_CELL_CHEMOTAXIS	17	0.543046	1.67129	0.0153453	0.16686	0.972
GO_HYALURONAN_METABOLIC_PROCESS	29	0.554889	1.67079	0.0234192	0.166843	0.973
GO_MANNOSYLATION	28	0.574642	1.67038	0.0160966	0.16663	0.973
GO_NEGATIVE_REGULATION_OF_LEUKOCYTE_PROLIFERATION	62	0.504308	1.66973	0.0357942	0.166848	0.973
GO_ACTIVATION_OF_IMMUNE_RESPONSE	375	0.447011	1.66928	0.0311804	0.166746	0.973
GO_T_CELL_DIFFERENTIATION	122	0.47254	1.66918	0.0408163	0.166168	0.973
GO_EMBRYONIC_PLACENTA_DEVELOPMENT	83	0.428211	1.66904	0.00724638	0.165763	0.973
GO_NEGATIVE_REGULATION_OF_RESPONSE_TO_CYTOKINE_STIMULUS	42	0.465165	1.6688	0.0141844	0.165436	0.973
GO_B_CELL_MEDIATED_IMMUNITY	65	0.54376	1.66792	0.0298165	0.165857	0.973
GO_CELLULAR_MODIFIED_AMINO_ACID_METABOLIC_PROCESS	206	0.365202	1.66728	0	0.166154	0.973
GO_POSITIVE_REGULATION_OF_MAPK_CASCADE	451	0.354293	1.66684	0.00534759	0.166013	0.973
GO_FOLIC_ACID_CONTAINING_COMPOUND_METABOLIC_PROCESS	26	0.542509	1.66666	0.017316	0.165623	0.973
GO_REGULATION_OF_CHEMOTAXIS	175	0.415809	1.66639	0.00516796	0.165369	0.973
GO_REGULATION_OF_NITRIC_OXIDE_BIOSYNTHETIC_PROCESS	52	0.485657	1.66459	0.00990099	0.167254	0.973
GO_MYELOID_DENDRITIC_CELL_ACTIVATION	25	0.571024	1.66441	0.0434783	0.166866	0.973
GO_POSITIVE_REGULATION_OF_LEUKOCYTE_MEDIATED_IMMUNITY	79	0.483743	1.66408	0.0354767	0.166679	0.973
GO_NEGATIVE_REGULATION_OF_ANTIGEN_RECEPTOR_MEDIATED_SIGNALING_PATHWAY	20	0.61968	1.66121	0.0321888	0.169936	0.973
GO_REGULATION_OF_CHONDROCYTE_DIFFERENTIATION	41	0.477691	1.65987	0.0228833	0.171044	0.973
GO_RESPONSE_TO_PROGESTERONE	47	0.471327	1.65887	0.0120482	0.171747	0.973
GO_ACTIVATION_OF_CYSTEINE_TYPE_ENDOPEPTIDASE_ACTIVITY	91	0.436223	1.65858	0.0172043	0.171404	0.973
GO_REGULATION_OF_INTERLEUKIN_4_PRODUCTION	26	0.552421	1.65838	0.0189125	0.171092	0.973
GO_REGULATION_OF_T_CELL_PROLIFERATION	134	0.488524	1.65798	0.0359551	0.17105	0.973
GO_GLYCOLIPID_BIOSYNTHETIC_PROCESS	61	0.432125	1.65794	0.0257511	0.170454	0.973
GO_PYRIDINE_CONTAINING_COMPOUND_BIOSYNTHETIC_PROCESS	18	0.557621	1.65794	0.0154185	0.169846	0.973
GO_POSITIVE_REGULATION_OF_LEUKOCYTE_PROLIFERATION	129	0.478882	1.65722	0.0386364	0.170207	0.975
GO_EPIDERMIS_MORPHOGENESIS	28	0.513197	1.6566	0.0124688	0.170245	0.975
GO_DEFENSE_RESPONSE_TO_OTHER_ORGANISM	466	0.385383	1.65651	0.0118483	0.169721	0.975
GO_REGULATION_OF_GLYCOGEN_METABOLIC_PROCESS	34	0.454268	1.65629	0.00527705	0.169415	0.975
GO_LEUKOCYTE_DIFFERENTIATION	287	0.427984	1.65603	0.0330189	0.169051	0.975
GO_NEGATIVE_REGULATION_OF_WOUND_HEALING	58	0.480388	1.65595	0.0242588	0.168555	0.975
GO_NEGATIVE_REGULATION_OF_CHONDROCYTE_DIFFERENTIATION	16	0.58407	1.65563	0.0262582	0.168313	0.975
GO_CELL_KILLING	56	0.465617	1.65493	0.0150754	0.168697	0.975
GO_RESPONSE_TO_NITRIC_OXIDE	20	0.52465	1.65474	0.0116009	0.168423	0.975
GO_REGULATION_OF_ISOTYPE_SWITCHING	23	0.568929	1.65405	0.0195228	0.168767	0.975
GO_NEGATIVE_REGULATION_OF_HYDROLASE_ACTIVITY	374	0.343505	1.6539	0	0.168397	0.975
GO_NEGATIVE_REGULATION_OF_GTPASE_ACTIVITY	41	0.419055	1.65284	0.00669643	0.169231	0.975
GO_POSITIVE_REGULATION_OF_CYTOKINE_PRODUCTION	355	0.427126	1.65195	0.028436	0.169828	0.975
GO_REGULATION_OF_VASCULAR_ENDOTHELIAL_GROWTH_FACTOR_RECEPTOR_SIGNALING_PATHWAY	26	0.536893	1.65056	0.0446009	0.171321	0.975
GO_NEGATIVE_REGULATION_OF_CELL_CELL_ADHESION	128	0.421322	1.65022	0.0298165	0.171242	0.975
GO_PHAGOCYTOSIS	158	0.418897	1.64815	0.0305677	0.173544	0.976
GO_RESPONSE_TO_MOLECULE_OF_BACTERIAL_ORIGIN	313	0.426027	1.64804	0.0313253	0.173112	0.976
GO_REGULATION_OF_ACTIVATED_T_CELL_PROLIFERATION	40	0.507738	1.64799	0.0261438	0.172547	0.976
GO_NEGATIVE_REGULATION_OF_LEUKOCYTE_DIFFERENTIATION	78	0.44117	1.6475	0.0249377	0.172529	0.976
GO_REGULATION_OF_T_CELL_APOPTOTIC_PROCESS	33	0.516513	1.64713	0.0143885	0.172445	0.977
GO_ACTIN_FILAMENT_BUNDLE_ORGANIZATION	44	0.452388	1.64695	0.0155902	0.172057	0.978
GO_REGULATION_OF_ERK1_AND_ERK2_CASCADE	227	0.401206	1.64683	0.0110497	0.1716	0.978
GO_REGULATION_OF_MAST_CELL_ACTIVATION_INVOLVED_IN_IMMUNE_RESPONSE	31	0.57569	1.6461	0.0590717	0.171921	0.978
GO_B_CELL_ACTIVATION	128	0.418721	1.64575	0.0265487	0.17177	0.978
GO_POSITIVE_REGULATION_OF_CYTOKINE_SECRETION	94	0.456715	1.64428	0.030303	0.17313	0.981
GO_ENDOTHELIAL_CELL_DEVELOPMENT	43	0.466153	1.64391	0.0135135	0.173054	0.981
GO_LONG_CHAIN_FATTY_ACID_TRANSPORT	41	0.457867	1.64292	0.0122249	0.173671	0.982
GO_RESPONSE_TO_TOPOLOGICALLY_INCORRECT_PROTEIN	154	0.40948	1.64255	0.0255319	0.173484	0.982
GO_REGULATION_OF_CYTOKINE_BIOSYNTHETIC_PROCESS	94	0.492908	1.64223	0.037296	0.173206	0.982
GO_NATURAL_KILLER_CELL_MEDIATED_IMMUNITY	26	0.549722	1.64108	0.0310421	0.174355	0.982
GO_POSITIVE_REGULATION_OF_B_CELL_ACTIVATION	66	0.48293	1.64105	0.0351648	0.173809	0.982
GO_REGULATION_OF_MYELOID_LEUKOCYTE_DIFFERENTIATION	103	0.421988	1.64072	0.0244499	0.173714	0.982
GO_REGULATION_OF_TYPE_I_INTERFERON_MEDIATED_SIGNALING_PATHWAY	38	0.50762	1.64022	0.0205761	0.173828	0.982
GO_PROTEIN_TRIMERIZATION	38	0.51516	1.64006	0.0197802	0.173498	0.983
GO_NEGATIVE_REGULATION_OF_EXTRINSIC_APOPTOTIC_SIGNALING_PATHWAY_VIA_DEATH_DOMAIN_RECEPTORS	33	0.542759	1.63938	0.0216867	0.17382	0.984
GO_CELLULAR_RESPONSE_TO_NUTRIENT	39	0.497583	1.63907	0.0148883	0.17363	0.984
GO_PTERIDINE_CONTAINING_COMPOUND_METABOLIC_PROCESS	33	0.496953	1.63904	0.0170576	0.173095	0.984
GO_RESPONSE_TO_MECHANICAL_STIMULUS	206	0.372145	1.63866	0.00534759	0.173036	0.984
GO_REGULATION_OF_MYOTUBE_DIFFERENTIATION	53	0.425764	1.63777	0.004914	0.173654	0.985
GO_REGULATION_OF_ALPHA_BETA_T_CELL_ACTIVATION	65	0.519655	1.63775	0.0419426	0.173102	0.985
GO_LUNG_ALVEOLUS_DEVELOPMENT	39	0.498025	1.63753	0.0250569	0.172824	0.986
GO_POSITIVE_REGULATION_OF_TYROSINE_PHOSPHORYLATION_OF_STAT3_PROTEIN	37	0.513657	1.63728	0.039801	0.172602	0.986
GO_THYMIC_T_CELL_SELECTION	19	0.65296	1.63647	0.0358744	0.17304	0.986
GO_NEGATIVE_REGULATION_OF_CYTOKINE_PRODUCTION_INVOLVED_IN_IMMUNE_RESPONSE	21	0.617794	1.63628	0.019802	0.172694	0.986
GO_REGULATION_OF_EPITHELIAL_CELL_APOPTOTIC_PROCESS	57	0.455593	1.63568	0.0337662	0.172975	0.986
GO_POSITIVE_REGULATION_OF_INTERLEUKIN_4_PRODUCTION	21	0.580271	1.6349	0.0272109	0.173373	0.986
GO_NECROTIC_CELL_DEATH	28	0.568958	1.63485	0.0376569	0.17289	0.986
GO_POSITIVE_REGULATION_OF_ADAPTIVE_IMMUNE_RESPONSE	68	0.48205	1.63483	0.0337079	0.172385	0.986
GO_POSITIVE_REGULATION_OF_INTERLEUKIN_8_PRODUCTION	45	0.53285	1.63439	0.0214797	0.172383	0.986
GO_I_KAPPAB_KINASE_NF_KAPPAB_SIGNALING	69	0.498584	1.63406	0.0541667	0.172304	0.986
GO_ACTIVATION_OF_INNATE_IMMUNE_RESPONSE	200	0.452094	1.63396	0.0536082	0.171873	0.986
GO_NEGATIVE_REGULATION_OF_ADAPTIVE_IMMUNE_RESPONSE	36	0.539784	1.63392	0.0409639	0.171361	0.986
GO_MAMMARY_GLAND_DEVELOPMENT	115	0.408865	1.63379	0.00763359	0.170983	0.986
GO_ZINC_ION_HOMEOSTASIS	20	0.545905	1.63358	0.0191083	0.170734	0.986
GO_NONRIBOSOMAL_PEPTIDE_BIOSYNTHETIC_PROCESS	16	0.599889	1.63324	0.0321888	0.170612	0.986
GO_REGULATION_OF_BLOOD_PRESSURE	163	0.396674	1.63322	0.00564972	0.170125	0.986
GO_POSITIVE_REGULATION_OF_REACTIVE_OXYGEN_SPECIES_METABOLIC_PROCESS	84	0.436816	1.63314	0.0174129	0.169716	0.986
GO_BONE_MORPHOGENESIS	77	0.421535	1.633	0.0157068	0.169331	0.986
GO_POSITIVE_REGULATION_OF_CYTOKINE_PRODUCTION_INVOLVED_IN_IMMUNE_RESPONSE	29	0.553706	1.63207	0.027088	0.169946	0.987
GO_DEVELOPMENTAL_PIGMENTATION	37	0.465277	1.63191	0.0186047	0.169677	0.987
GO_REGULATION_OF_CELL_CELL_ADHESION	347	0.407215	1.63094	0.034398	0.17049	0.987
GO_GLAND_DEVELOPMENT	385	0.34674	1.63031	0	0.170766	0.987
GO_NEGATIVE_REGULATION_OF_CYSTEINE_TYPE_ENDOPEPTIDASE_ACTIVITY	84	0.406876	1.62919	0.0075188	0.171812	0.987
GO_PLACENTA_DEVELOPMENT	136	0.392356	1.62848	0.00987654	0.172222	0.987
GO_NEGATIVE_REGULATION_OF_OXIDOREDUCTASE_ACTIVITY	25	0.492906	1.62771	0.0215054	0.172674	0.987
GO_REGULATION_OF_PEPTIDYL_TYROSINE_PHOSPHORYLATION	208	0.384952	1.62739	0.0232558	0.172471	0.987
GO_NEGATIVE_REGULATION_OF_ERK1_AND_ERK2_CASCADE	51	0.43184	1.62732	0.0111857	0.17206	0.987
GO_CYTOKINE_METABOLIC_PROCESS	17	0.610404	1.62729	0.0307692	0.17158	0.987
GO_NEGATIVE_REGULATION_OF_PROTEIN_SECRETION	103	0.403172	1.62729	0.0102828	0.17107	0.987
GO_REGULATION_OF_RECEPTOR_RECYCLING	19	0.558336	1.62669	0.0293454	0.171353	0.987
GO_MYELOID_LEUKOCYTE_MEDIATED_IMMUNITY	42	0.489791	1.62652	0.0220588	0.171068	0.987
GO_PROTEIN_LOCALIZATION_TO_CELL_SURFACE	21	0.564631	1.62554	0.0295567	0.171838	0.987
GO_NEGATIVE_REGULATION_OF_TUMOR_NECROSIS_FACTOR_SUPERFAMILY_CYTOKINE_PRODUCTION	41	0.53168	1.62452	0.0423529	0.172737	0.987
GO_ENDODERM_FORMATION	50	0.498208	1.62396	0.0415648	0.173021	0.987
GO_FATTY_ACID_DERIVATIVE_BIOSYNTHETIC_PROCESS	43	0.478187	1.6238	0.0320366	0.172704	0.987
GO_CELL_JUNCTION_ORGANIZATION	177	0.391717	1.62328	0.0163934	0.1729	0.987
GO_REGULATION_OF_NATURAL_KILLER_CELL_MEDIATED_IMMUNITY	30	0.543906	1.62317	0.0594966	0.17256	0.987
GO_POSITIVE_REGULATION_OF_TUMOR_NECROSIS_FACTOR_SUPERFAMILY_CYTOKINE_PRODUCTION	56	0.528333	1.62272	0.0581655	0.17254	0.987
GO_DEFINITIVE_HEMOPOIESIS	16	0.591264	1.62119	0.0243363	0.174016	0.987
GO_REGULATION_OF_ENDOPLASMIC_RETICULUM_UNFOLDED_PROTEIN_RESPONSE	26	0.533163	1.62058	0.0212766	0.174227	0.987
GO_RESPONSE_TO_BACTERIUM	486	0.387339	1.62017	0.0318627	0.174198	0.987
GO_REGULATION_OF_TYROSINE_PHOSPHORYLATION_OF_STAT3_PROTEIN	44	0.482563	1.61917	0.0156658	0.17507	0.987
GO_NEGATIVE_REGULATION_OF_INTERLEUKIN_6_PRODUCTION	33	0.556227	1.61893	0.0457666	0.174836	0.987
GO_CELL_REDOX_HOMEOSTASIS	62	0.456814	1.61773	0.0341151	0.175823	0.987
GO_RAS_PROTEIN_SIGNAL_TRANSDUCTION	140	0.384279	1.61771	0.0114155	0.17536	0.987
GO_REGULATION_OF_EXTRINSIC_APOPTOTIC_SIGNALING_PATHWAY	149	0.393664	1.6177	0.0186916	0.174869	0.987
GO_PROSTANOID_METABOLIC_PROCESS	26	0.515359	1.61744	0.0114943	0.174669	0.987
GO_REGULATION_OF_B_CELL_PROLIFERATION	55	0.48522	1.61729	0.0287611	0.174384	0.987
GO_CELL_ACTIVATION_INVOLVED_IN_IMMUNE_RESPONSE	137	0.440511	1.61673	0.0421546	0.174602	0.987
GO_NEGATIVE_REGULATION_OF_MULTI_ORGANISM_PROCESS	144	0.441005	1.61631	0.0405405	0.174516	0.987
GO_NEGATIVE_REGULATION_OF_LEUKOCYTE_MEDIATED_IMMUNITY	43	0.544704	1.61623	0.04	0.17417	0.987
GO_REGULATION_OF_TUMOR_NECROSIS_FACTOR_BIOSYNTHETIC_PROCESS	18	0.630754	1.61461	0.0277136	0.17571	0.987
GO_REGULATION_OF_LYMPHOCYTE_DIFFERENTIATION	125	0.431614	1.61431	0.0381166	0.175587	0.987
GO_REGULATION_OF_TYROSINE_PHOSPHORYLATION_OF_STAT_PROTEIN	67	0.454556	1.6138	0.0255102	0.175731	0.987
GO_POSITIVE_REGULATION_OF_DNA_RECOMBINATION	17	0.607448	1.61314	0.0281385	0.176118	0.987
GO_NEGATIVE_REGULATION_OF_LEUKOCYTE_APOPTOTIC_PROCESS	42	0.514712	1.61311	0.0447427	0.17568	0.987
GO_REGULATION_OF_EPIDERMAL_GROWTH_FACTOR_ACTIVATED_RECEPTOR_ACTIVITY	22	0.54402	1.61211	0.0386364	0.176299	0.988
GO_REGULATION_OF_INTERLEUKIN_1_BETA_PRODUCTION	47	0.498466	1.61063	0.0526316	0.177596	0.988
GO_EXTRINSIC_APOPTOTIC_SIGNALING_PATHWAY	97	0.39281	1.6099	0.0111857	0.178058	0.988
GO_BLOOD_VESSEL_REMODELING	32	0.495428	1.60877	0.0284974	0.178975	0.988
GO_REGULATION_OF_SUBSTRATE_ADHESION_DEPENDENT_CELL_SPREADING	39	0.468815	1.60858	0.0379147	0.178732	0.988
GO_ENDOCYTOSIS	464	0.351677	1.60842	0.0163551	0.178489	0.988
GO_DENDRITIC_CELL_CHEMOTAXIS	16	0.683768	1.60778	0.0469083	0.178889	0.988
GO_POSITIVE_REGULATION_OF_PHAGOCYTOSIS	46	0.504939	1.60774	0.0384615	0.178455	0.988
GO_LEUKOCYTE_DEGRANULATION	30	0.536102	1.60745	0.0505495	0.178319	0.988
GO_PROTEIN_MANNOSYLATION	16	0.614031	1.60726	0.022449	0.178024	0.988
GO_RESPONSE_TO_THYROID_HORMONE	21	0.534924	1.60704	0.022541	0.177768	0.988
GO_REGULATION_OF_SYSTEMIC_ARTERIAL_BLOOD_PRESSURE	81	0.414939	1.60584	0.0134409	0.178809	0.988
GO_REGULATION_OF_RESPONSE_TO_REACTIVE_OXYGEN_SPECIES	32	0.441632	1.60534	0.0121359	0.179048	0.988
GO_POSITIVE_REGULATION_OF_LEUKOCYTE_MIGRATION	107	0.471419	1.60517	0.0471464	0.178845	0.988
GO_REGULATION_OF_T_CELL_MIGRATION	24	0.589511	1.60511	0.0528736	0.178432	0.988
GO_REGULATION_OF_HYDROGEN_PEROXIDE_METABOLIC_PROCESS	15	0.552358	1.60495	0.0186916	0.17818	0.988
GO_ANTIGEN_PROCESSING_AND_PRESENTATION_OF_PEPTIDE_ANTIGEN_VIA_MHC_CLASS_I	84	0.527519	1.60468	0.045082	0.178075	0.988
GO_NEGATIVE_REGULATION_OF_B_CELL_ACTIVATION	30	0.548634	1.60376	0.0339367	0.17872	0.989
GO_CELL_MATURATION	125	0.356509	1.60329	0.002849	0.178809	0.989
GO_CELLULAR_RESPONSE_TO_BIOTIC_STIMULUS	157	0.424067	1.60322	0.0581655	0.178452	0.989
GO_HEPATICOBILIARY_SYSTEM_DEVELOPMENT	126	0.37477	1.60301	0.00235294	0.178256	0.989
GO_REGULATION_OF_CYSTEINE_TYPE_ENDOPEPTIDASE_ACTIVITY	204	0.373	1.60267	0.016055	0.178103	0.989
GO_KERATAN_SULFATE_BIOSYNTHETIC_PROCESS	27	0.545722	1.60234	0.0305164	0.17812	0.989
GO_POSITIVE_REGULATION_OF_LEUKOCYTE_DEGRANULATION	18	0.609607	1.6018	0.0429185	0.178253	0.99
GO_INOSITOL_PHOSPHATE_MEDIATED_SIGNALING	18	0.58194	1.60166	0.0299145	0.177972	0.99
GO_REGULATION_OF_INTERLEUKIN_1_PRODUCTION	57	0.504429	1.60149	0.0589623	0.177716	0.99
GO_RESPONSE_TO_LITHIUM_ION	27	0.481704	1.60073	0.0154242	0.178211	0.99
GO_REGULATION_OF_REACTIVE_OXYGEN_SPECIES_BIOSYNTHETIC_PROCESS	64	0.439997	1.6	0.0148883	0.178631	0.99
GO_POSITIVE_REGULATION_OF_RESPONSE_TO_EXTERNAL_STIMULUS	292	0.396337	1.59932	0.02267	0.178947	0.99
GO_PYRIMIDINE_CONTAINING_COMPOUND_CATABOLIC_PROCESS	31	0.47189	1.59846	0.0114679	0.179619	0.99
GO_NEGATIVE_REGULATION_OF_PROTEOLYSIS	313	0.339814	1.59845	0.0027248	0.179183	0.99
GO_CYTOKINE_MEDIATED_SIGNALING_PATHWAY	425	0.413612	1.59839	0.0408654	0.178811	0.99
GO_REGULATION_OF_ACTIN_FILAMENT_DEPOLYMERIZATION	44	0.439947	1.59768	0.0247191	0.179302	0.99
GO_GLYCOSYL_COMPOUND_CATABOLIC_PROCESS	39	0.442942	1.59743	0.0231579	0.179108	0.99
GO_ENDOPLASMIC_RETICULUM_TO_CYTOSOL_TRANSPORT	21	0.526277	1.59657	0.0364372	0.179579	0.99
GO_REGULATION_OF_MAP_KINASE_ACTIVITY	313	0.337485	1.59553	0.00516796	0.180555	0.99
GO_REGULATION_OF_MEMBRANE_LIPID_DISTRIBUTION	37	0.479552	1.59549	0.0211416	0.180143	0.99
GO_NEGATIVE_REGULATION_OF_TYPE_I_INTERFERON_PRODUCTION	38	0.538182	1.5951	0.0554371	0.180142	0.99
GO_PROTEIN_SECRETION	111	0.377321	1.59509	0.0174129	0.179703	0.99
GO_POSITIVE_REGULATION_OF_NUCLEASE_ACTIVITY	15	0.57179	1.59501	0.0268595	0.179304	0.99
GO_POSITIVE_REGULATION_OF_PHOSPHATIDYLINOSITOL_3_KINASE_SIGNALING	59	0.441403	1.59496	0.0238095	0.178929	0.99
GO_APOPTOTIC_SIGNALING_PATHWAY	281	0.348776	1.59432	0.0112613	0.179278	0.99
GO_FORMATION_OF_PRIMARY_GERM_LAYER	108	0.435871	1.59397	0.0410256	0.17924	0.99
GO_HIPPO_SIGNALING	27	0.551132	1.59395	0.0563674	0.178826	0.99
GO_RESPONSE_TO_MUSCLE_ACTIVITY	17	0.541563	1.59362	0.0342466	0.178793	0.99
GO_REGULATION_OF_DEFENSE_RESPONSE_TO_VIRUS	183	0.383116	1.59346	0.0180995	0.178554	0.99
GO_PROTEIN_EXIT_FROM_ENDOPLASMIC_RETICULUM	18	0.653387	1.59274	0.0257426	0.179042	0.99
GO_OLIGOSACCHARIDE_LIPID_INTERMEDIATE_BIOSYNTHETIC_PROCESS	20	0.617473	1.59246	0.0261044	0.178925	0.99
GO_GLUTATHIONE_METABOLIC_PROCESS	56	0.419709	1.59108	0.0130719	0.180296	0.99
GO_POSITIVE_REGULATION_OF_T_CELL_PROLIFERATION	89	0.506196	1.59099	0.0622222	0.179998	0.99
GO_NEGATIVE_REGULATION_OF_GLYCOPROTEIN_METABOLIC_PROCESS	15	0.575638	1.58986	0.023913	0.180971	0.99
GO_EXTRACELLULAR_MATRIX_ASSEMBLY	16	0.569383	1.58953	0.0362812	0.180979	0.99
GO_EPITHELIAL_CELL_DIFFERENTIATION_INVOLVED_IN_KIDNEY_DEVELOPMENT	24	0.49502	1.58942	0.0242131	0.180693	0.99
GO_REGULATION_OF_PHOSPHOLIPASE_ACTIVITY	64	0.443912	1.58928	0.0190476	0.180448	0.991
GO_RESPONSE_TO_VITAMIN	98	0.3952	1.5891	0.016	0.180259	0.991
GO_ENDODERM_DEVELOPMENT	69	0.458538	1.58899	0.0558252	0.179996	0.991
GO_CELLULAR_DEFENSE_RESPONSE	55	0.51067	1.58835	0.0642202	0.180397	0.991
GO_REGULATION_OF_ACTIN_FILAMENT_BASED_PROCESS	298	0.357194	1.5881	0.00985222	0.180319	0.991
GO_CELLULAR_RESPONSE_TO_VIRUS	22	0.575738	1.58807	0.0562771	0.179918	0.991
GO_GTP_METABOLIC_PROCESS	21	0.505438	1.58798	0.0294737	0.179621	0.991
GO_FAT_SOLUBLE_VITAMIN_METABOLIC_PROCESS	31	0.483499	1.58734	0.0403023	0.18	0.991
GO_OLIGOSACCHARIDE_METABOLIC_PROCESS	64	0.407918	1.58716	0.0233051	0.179838	0.991
GO_POSITIVE_REGULATION_OF_LYMPHOCYTE_MEDIATED_IMMUNITY	63	0.461692	1.58662	0.0558036	0.180189	0.991
GO_POSITIVE_REGULATION_OF_INTERLEUKIN_1_BETA_PRODUCTION	30	0.530343	1.58561	0.0522727	0.181184	0.991
GO_NEGATIVE_REGULATION_OF_REACTIVE_OXYGEN_SPECIES_BIOSYNTHETIC_PROCESS	16	0.560065	1.58505	0.0479616	0.181497	0.991
GO_REGULATION_OF_RESPONSE_TO_BIOTIC_STIMULUS	225	0.367041	1.58414	0.0165485	0.182175	0.991
GO_MORPHOGENESIS_OF_AN_EPITHELIUM	389	0.355865	1.58365	0.0131926	0.182333	0.991
GO_POSITIVE_REGULATION_OF_ENDOCYTOSIS	114	0.397233	1.58302	0.0291971	0.182698	0.991
GO_MATERNAL_PLACENTA_DEVELOPMENT	30	0.499754	1.58267	0.0311751	0.182754	0.991
GO_EMBRYONIC_DIGESTIVE_TRACT_DEVELOPMENT	32	0.447521	1.5825	0.0161725	0.182587	0.991
GO_POSITIVE_REGULATION_OF_INTERFERON_GAMMA_PRODUCTION	59	0.512771	1.58245	0.0639269	0.182231	0.991
GO_ACUTE_INFLAMMATORY_RESPONSE	73	0.46882	1.58226	0.0417755	0.182054	0.991
GO_CELL_DIFFERENTIATION_INVOLVED_IN_KIDNEY_DEVELOPMENT	35	0.474189	1.58183	0.0179028	0.182145	0.991
GO_REGULATION_OF_T_CELL_MEDIATED_IMMUNITY	47	0.488839	1.58163	0.0513393	0.182053	0.991
GO_EPIBOLY	20	0.542563	1.58111	0.0596026	0.182284	0.991
GO_MEMBRANE_INVAGINATION	29	0.497964	1.58109	0.0468085	0.181887	0.991
GO_RESPIRATORY_SYSTEM_DEVELOPMENT	192	0.356128	1.58048	0.00560224	0.182246	0.991
GO_REGULATION_OF_LEUKOCYTE_MIGRATION	143	0.446224	1.58012	0.0489691	0.182239	0.991
GO_REGULATION_OF_LYMPHOCYTE_MIGRATION	35	0.533723	1.57963	0.0452261	0.182379	0.991
GO_REGULATION_OF_LYMPHOCYTE_APOPTOTIC_PROCESS	54	0.467876	1.57928	0.0542453	0.182367	0.991
GO_FATTY_ACID_TRANSPORT	55	0.417796	1.57911	0.0172414	0.182149	0.991
GO_ENDOTHELIAL_CELL_MIGRATION	54	0.439633	1.57895	0.0334129	0.182006	0.991
GO_T_CELL_MEDIATED_IMMUNITY	28	0.559222	1.57815	0.0602679	0.182715	0.991
GO_REGULATION_OF_TYPE_I_INTERFERON_PRODUCTION	107	0.466427	1.57797	0.0483193	0.182546	0.991
GO_HUMORAL_IMMUNE_RESPONSE	149	0.410896	1.57754	0.0358974	0.182592	0.991
GO_POSITIVE_REGULATION_OF_ORGANELLE_ASSEMBLY	45	0.436453	1.57746	0.0114155	0.182295	0.991
GO_REGULATION_OF_SMOOTHENED_SIGNALING_PATHWAY	62	0.450521	1.57722	0.0454545	0.18217	0.991
GO_LYSOSOME_LOCALIZATION	23	0.480826	1.57695	0.0223714	0.182116	0.991
GO_NEGATIVE_REGULATION_OF_CELL_ADHESION	209	0.377811	1.57629	0.0217918	0.182531	0.991
GO_LYMPHOCYTE_DIFFERENTIATION	206	0.415827	1.57548	0.0490654	0.183095	0.991
GO_PLACENTA_BLOOD_VESSEL_DEVELOPMENT	28	0.477201	1.57494	0.0316027	0.18333	0.991
GO_POSITIVE_T_CELL_SELECTION	21	0.55649	1.57461	0.0649038	0.183352	0.991
GO_NEGATIVE_REGULATION_OF_T_CELL_MEDIATED_IMMUNITY	15	0.643193	1.57412	0.0588235	0.183535	0.991
GO_DECIDUALIZATION	20	0.559676	1.57269	0.0652174	0.184693	0.992
GO_REGULATION_OF_BONE_REMODELING	40	0.443444	1.57201	0.0310881	0.185148	0.992
GO_NATURAL_KILLER_CELL_ACTIVATION	53	0.478319	1.57179	0.0597015	0.185032	0.992
GO_CELL_CHEMOTAXIS	158	0.45334	1.57154	0.0560976	0.184923	0.992
GO_NEGATIVE_REGULATION_OF_TRANSFORMING_GROWTH_FACTOR_BETA_RECEPTOR_SIGNALING_PATHWAY	64	0.404305	1.57075	0.0240385	0.185499	0.992
GO_BODY_FLUID_SECRETION	68	0.386552	1.56985	0.00557103	0.186149	0.992
GO_NECROPTOTIC_PROCESS	21	0.576895	1.56973	0.0677966	0.185886	0.992
GO_NEGATIVE_REGULATION_OF_SECRETION	191	0.36578	1.56952	0.0203046	0.185749	0.992
GO_SUBSTRATE_DEPENDENT_CELL_MIGRATION	25	0.522334	1.56909	0.0506608	0.185941	0.992
GO_GLIAL_CELL_MIGRATION	35	0.446886	1.56901	0.0321101	0.185654	0.992
GO_REGULATION_OF_ANION_TRANSMEMBRANE_TRANSPORT	28	0.467159	1.56859	0.0181406	0.185713	0.992
GO_REGULATION_OF_INTERLEUKIN_6_BIOSYNTHETIC_PROCESS	16	0.640264	1.56854	0.0529954	0.185364	0.992
GO_BRANCHING_INVOLVED_IN_SALIVARY_GLAND_MORPHOGENESIS	16	0.559949	1.56851	0.0249377	0.184981	0.992
GO_NEGATIVE_REGULATION_OF_MAP_KINASE_ACTIVITY	73	0.381732	1.56829	0.0113379	0.184868	0.992
GO_REGULATION_OF_PROTEIN_SERINE_THREONINE_KINASE_ACTIVITY	458	0.32396	1.56821	0.00253807	0.184615	0.992
GO_WATER_TRANSPORT	19	0.531448	1.56795	0.0227273	0.184567	0.992
GO_REGULATION_OF_INFLAMMATORY_RESPONSE_TO_ANTIGENIC_STIMULUS	16	0.612445	1.5679	0.05	0.184216	0.992
GO_POSITIVE_REGULATION_OF_ERK1_AND_ERK2_CASCADE	161	0.390052	1.56639	0.0245902	0.185731	0.992
GO_REGULATION_OF_MACROPHAGE_DIFFERENTIATION	20	0.55221	1.56639	0.0566038	0.185344	0.992
GO_EPITHELIAL_CELL_MORPHOGENESIS	42	0.442622	1.56607	0.0418848	0.185356	0.992
GO_IRE1_MEDIATED_UNFOLDED_PROTEIN_RESPONSE	54	0.46473	1.56606	0.0620985	0.184973	0.992
GO_BIOMINERAL_TISSUE_DEVELOPMENT	73	0.39795	1.56515	0.011396	0.185537	0.992
GO_REGULATION_OF_RECEPTOR_BIOSYNTHETIC_PROCESS	21	0.48567	1.56471	0.0289532	0.185746	0.992
GO_ANTIGEN_PROCESSING_AND_PRESENTATION	189	0.398616	1.56463	0.0409483	0.18549	0.992
GO_POSITIVE_REGULATION_OF_INTERFERON_BETA_PRODUCTION	30	0.546806	1.56299	0.0578842	0.187266	0.993
GO_NUCLEOTIDE_TRANSPORT	25	0.478966	1.56289	0.0261569	0.187019	0.993
GO_REGULATION_OF_MULTI_ORGANISM_PROCESS	446	0.354365	1.56264	0.0261283	0.18689	0.993
GO_REGULATION_OF_CELL_KILLING	58	0.494647	1.5625	0.0732861	0.186706	0.993
GO_POSITIVE_REGULATION_OF_EXTRINSIC_APOPTOTIC_SIGNALING_PATHWAY	51	0.45841	1.56207	0.03386	0.186814	0.993
GO_POSITIVE_REGULATION_OF_MYELOID_CELL_DIFFERENTIATION	78	0.41418	1.5606	0.039312	0.188243	0.993
GO_REGULATION_OF_OSSIFICATION	171	0.35776	1.56013	0.0232558	0.188343	0.993
GO_POSITIVE_REGULATION_OF_LIPID_KINASE_ACTIVITY	32	0.455757	1.55985	0.0309735	0.188345	0.993
GO_RESPONSE_TO_INTERFERON_BETA	21	0.606464	1.55975	0.0844156	0.188074	0.993
GO_POSITIVE_REGULATION_OF_LYMPHOCYTE_MIGRATION	26	0.538113	1.55959	0.0714286	0.187877	0.993
GO_NEGATIVE_REGULATION_OF_DEFENSE_RESPONSE	131	0.401848	1.55837	0.043578	0.189124	0.993
GO_LEUKOCYTE_CHEMOTAXIS	113	0.48126	1.55836	0.0707317	0.188744	0.993
GO_REGULATION_OF_TOLL_LIKE_RECEPTOR_4_SIGNALING_PATHWAY	17	0.504286	1.55824	0.0359712	0.188507	0.993
GO_FIBRIL_ORGANIZATION	19	0.566839	1.55797	0.0474041	0.188481	0.993
GO_ALDITOL_PHOSPHATE_METABOLIC_PROCESS	35	0.445413	1.55683	0.0110619	0.18939	0.993
GO_LUNG_MORPHOGENESIS	44	0.418113	1.55679	0.0244565	0.189045	0.993
GO_ENDOCHONDRAL_BONE_MORPHOGENESIS	44	0.437695	1.55611	0.0365535	0.189593	0.993
GO_ANTIGEN_RECEPTOR_MEDIATED_SIGNALING_PATHWAY	159	0.413423	1.55558	0.0721868	0.189882	0.993
GO_LYMPHOCYTE_MIGRATION	48	0.514921	1.55556	0.0649038	0.189512	0.993
GO_REGULATED_EXOCYTOSIS	215	0.403778	1.5552	0.0359712	0.189675	0.993
GO_REGULATION_OF_RESPONSE_TO_WOUNDING	398	0.375578	1.55499	0.0541237	0.189547	0.993
GO_REGULATION_OF_EXTRINSIC_APOPTOTIC_SIGNALING_PATHWAY_VIA_DEATH_DOMAIN_RECEPTORS	53	0.449985	1.55457	0.0460048	0.189703	0.993
GO_REGULATION_OF_LEUKOCYTE_APOPTOTIC_PROCESS	78	0.449047	1.55422	0.0623557	0.189676	0.993
GO_POSITIVE_REGULATION_OF_ALPHA_BETA_T_CELL_ACTIVATION	49	0.512244	1.5539	0.0693512	0.189653	0.993
GO_RESPONSE_TO_ESTROGEN	214	0.33681	1.55368	0.00847458	0.189579	0.993
GO_GLAND_MORPHOGENESIS	95	0.399685	1.55292	0.010989	0.190218	0.993
GO_POSITIVE_REGULATION_OF_CELL_JUNCTION_ASSEMBLY	24	0.47262	1.55242	0.0169903	0.190545	0.993
GO_REGULATION_OF_NATURAL_KILLER_CELL_ACTIVATION	26	0.522497	1.5524	0.0465116	0.190183	0.993
GO_ENDOCRINE_PROCESS	43	0.437242	1.55089	0.0329949	0.191544	0.993
GO_POSITIVE_REGULATION_OF_BLOOD_VESSEL_ENDOTHELIAL_CELL_MIGRATION	25	0.561223	1.55084	0.0413625	0.191223	0.993
GO_MAINTENANCE_OF_PROTEIN_LOCALIZATION_IN_ORGANELLE	29	0.481474	1.5507	0.0269058	0.191038	0.993
GO_DRUG_TRANSMEMBRANE_TRANSPORT	19	0.521445	1.55017	0.0474041	0.191313	0.993
GO_CARBOHYDRATE_BIOSYNTHETIC_PROCESS	120	0.377227	1.54995	0.0250569	0.191227	0.993
GO_CELLULAR_TRANSITION_METAL_ION_HOMEOSTASIS	74	0.386003	1.54857	0.0208817	0.192781	0.994
GO_REGULATION_OF_NUCLEASE_ACTIVITY	23	0.507652	1.54838	0.0389344	0.192604	0.994
GO_POSITIVE_REGULATION_OF_FATTY_ACID_BIOSYNTHETIC_PROCESS	17	0.551537	1.54834	0.0527578	0.192303	0.994
GO_REGULATION_OF_HAIR_FOLLICLE_DEVELOPMENT	15	0.517916	1.54784	0.0411899	0.192507	0.994
GO_MULTICELLULAR_ORGANISM_METABOLIC_PROCESS	87	0.463889	1.54749	0.0675325	0.19257	0.994
GO_CYTOKINE_SECRETION	38	0.488453	1.54691	0.0723982	0.192953	0.994
GO_REGULATION_OF_PROTEIN_LOCALIZATION_TO_CELL_SURFACE	27	0.452122	1.54688	0.0212314	0.192642	0.994
GO_NEGATIVE_REGULATION_OF_HEMOPOIESIS	124	0.374169	1.54609	0.0201005	0.19321	0.994
GO_GRANULOCYTE_ACTIVATION	19	0.602866	1.54484	0.0911111	0.194392	0.994
GO_GLIOGENESIS	165	0.322048	1.5448	0	0.19406	0.994
GO_NEGATIVE_REGULATION_OF_REACTIVE_OXYGEN_SPECIES_METABOLIC_PROCESS	40	0.407338	1.54422	0.0292553	0.194418	0.994
GO_NEGATIVE_REGULATION_OF_RESPONSE_TO_WOUNDING	148	0.380893	1.54383	0.0291005	0.194553	0.994
GO_REGULATION_OF_PLATELET_ACTIVATION	30	0.495105	1.54265	0.0731132	0.19576	0.994
GO_NEGATIVE_REGULATION_OF_CYTOKINE_BIOSYNTHETIC_PROCESS	28	0.492809	1.54264	0.0633803	0.195396	0.994
GO_T_HELPER_1_TYPE_IMMUNE_RESPONSE	17	0.57084	1.54235	0.0419426	0.195399	0.994
GO_RECEPTOR_CATABOLIC_PROCESS	16	0.564356	1.54191	0.0533881	0.195492	0.994
GO_PHOSPHATIDYLINOSITOL_ACYL_CHAIN_REMODELING	16	0.550397	1.54178	0.049217	0.195298	0.994
GO_NEGATIVE_REGULATION_OF_T_CELL_APOPTOTIC_PROCESS	16	0.555057	1.54126	0.047191	0.195594	0.994
GO_REGULATION_OF_NIK_NF_KAPPAB_SIGNALING	41	0.470308	1.53932	0.0494624	0.197614	0.994
GO_REGULATION_OF_BONE_RESORPTION	32	0.457251	1.53931	0.0469136	0.197262	0.994
GO_BRANCHING_MORPHOGENESIS_OF_AN_EPITHELIAL_TUBE	129	0.389318	1.53892	0.0349462	0.197315	0.994
GO_POSITIVE_REGULATION_OF_LEUKOCYTE_CHEMOTAXIS	79	0.47534	1.53822	0.0666667	0.197926	0.994
GO_RESPONSE_TO_STEROID_HORMONE	485	0.31149	1.53771	0.00595238	0.198237	0.994
GO_HYPOTHALAMUS_DEVELOPMENT	23	0.484214	1.53761	0.0431035	0.197985	0.994
GO_REGULATION_OF_NEUTROPHIL_MIGRATION	30	0.50265	1.5375	0.079602	0.197763	0.994
GO_NEGATIVE_REGULATION_OF_MEIOTIC_CELL_CYCLE	19	0.512869	1.53692	0.0372208	0.198068	0.994
GO_REGULATION_OF_TYPE_2_IMMUNE_RESPONSE	25	0.528175	1.53616	0.0821596	0.19872	0.994
GO_REGULATION_OF_ACTIN_FILAMENT_LENGTH	146	0.362779	1.53605	0.0487805	0.19848	0.994
GO_REGULATION_OF_BIOMINERAL_TISSUE_DEVELOPMENT	71	0.380106	1.53596	0.0216802	0.198232	0.994
GO_REGULATION_OF_INTERLEUKIN_2_PRODUCTION	47	0.465694	1.53489	0.0720524	0.199332	0.995
GO_REGULATION_OF_LEUKOCYTE_MEDIATED_CYTOTOXICITY	48	0.497595	1.53484	0.0950226	0.199059	0.995
GO_DEFENSE_RESPONSE_TO_GRAM_NEGATIVE_BACTERIUM	42	0.449377	1.53415	0.0585106	0.199522	0.995
GO_POSITIVE_REGULATION_OF_ACTIN_FILAMENT_BUNDLE_ASSEMBLY	46	0.416409	1.53414	0.0415648	0.199179	0.996
GO_REGULATION_OF_B_CELL_DIFFERENTIATION	22	0.581425	1.53367	0.0765957	0.199369	0.996
GO_POSITIVE_REGULATION_OF_PHOSPHOLIPID_METABOLIC_PROCESS	41	0.441562	1.53335	0.0318907	0.199377	0.996
GO_REGULATION_OF_GLYCOPROTEIN_METABOLIC_PROCESS	39	0.43333	1.53221	0.0350109	0.200588	0.996
GO_NEGATIVE_REGULATION_OF_RESPONSE_TO_ENDOPLASMIC_RETICULUM_STRESS	35	0.441411	1.5305	0.0363636	0.20244	0.996
GO_PRODUCTION_OF_MOLECULAR_MEDIATOR_OF_IMMUNE_RESPONSE	55	0.441908	1.53036	0.0452489	0.202236	0.996
GO_REGULATION_OF_EPITHELIAL_CELL_DIFFERENTIATION_INVOLVED_IN_KIDNEY_DEVELOPMENT	15	0.580794	1.53035	0.0575	0.201875	0.996
GO_POSITIVE_REGULATION_OF_INTERLEUKIN_10_PRODUCTION	29	0.518543	1.53023	0.0660793	0.201624	0.996
GO_POSITIVE_REGULATION_OF_APOPTOTIC_SIGNALING_PATHWAY	163	0.348137	1.53023	0.0113636	0.201268	0.996
GO_POSITIVE_REGULATION_OF_NEUTROPHIL_MIGRATION	26	0.531894	1.52932	0.0814815	0.202169	0.997
GO_REGULATION_OF_ACUTE_INFLAMMATORY_RESPONSE	72	0.456015	1.52865	0.0712531	0.202641	0.997
GO_POSITIVE_REGULATION_OF_ERBB_SIGNALING_PATHWAY	34	0.432205	1.52781	0.03125	0.203436	0.997
GO_REGULATION_OF_T_CELL_DIFFERENTIATION	100	0.412099	1.52767	0.0536131	0.203264	0.997
GO_POSITIVE_REGULATION_OF_MITOTIC_NUCLEAR_DIVISION	48	0.446333	1.5268	0.0501089	0.204165	0.997
GO_TUMOR_NECROSIS_FACTOR_MEDIATED_SIGNALING_PATHWAY	117	0.448871	1.52654	0.0688889	0.204126	0.997
GO_POSITIVE_REGULATION_OF_STAT_CASCADE	72	0.432955	1.52644	0.0515464	0.203874	0.997
GO_REGULATION_OF_CELL_SUBSTRATE_ADHESION	166	0.367027	1.5261	0.0293333	0.203975	0.997
GO_REGULATION_OF_ERBB_SIGNALING_PATHWAY	79	0.382689	1.52465	0.020316	0.205591	0.997
GO_POSITIVE_REGULATION_OF_CELL_DIVISION	125	0.379895	1.524	0.0265957	0.206051	0.998
GO_ALPHA_BETA_T_CELL_ACTIVATION	51	0.459598	1.52346	0.0785219	0.206381	0.998
GO_REGULATION_OF_VIRAL_GENOME_REPLICATION	71	0.486265	1.52247	0.0903226	0.207373	0.998
GO_NEGATIVE_REGULATION_OF_VIRAL_GENOME_REPLICATION	47	0.54829	1.52231	0.10307	0.207229	0.998
GO_ENDOPLASMIC_RETICULUM_CALCIUM_ION_HOMEOSTASIS	20	0.505785	1.52185	0.0536082	0.207344	0.998
GO_TRANSITION_METAL_ION_HOMEOSTASIS	101	0.366362	1.52176	0.0337838	0.207136	0.998
GO_POSITIVE_REGULATION_OF_TOLL_LIKE_RECEPTOR_SIGNALING_PATHWAY	19	0.563516	1.52164	0.0704545	0.206941	0.998
GO_MULTI_MULTICELLULAR_ORGANISM_PROCESS	210	0.346789	1.52157	0.0201149	0.206655	0.998
GO_RESPONSE_TO_INTERFERON_GAMMA	124	0.466642	1.52131	0.0751708	0.206654	0.998
GO_RESPONSE_TO_FLUID_SHEAR_STRESS	34	0.461306	1.52083	0.0384615	0.206961	0.998
GO_NUCLEOBASE_CONTAINING_SMALL_MOLECULE_INTERCONVERSION	21	0.514878	1.52075	0.0658174	0.206695	0.998
GO_PATTERNING_OF_BLOOD_VESSELS	32	0.496232	1.52053	0.0791367	0.206576	0.998
GO_REGULATION_OF_T_HELPER_1_TYPE_IMMUNE_RESPONSE	22	0.573057	1.51944	0.0816777	0.207715	0.998
GO_REGULATION_OF_DEFENSE_RESPONSE_TO_VIRUS_BY_HOST	130	0.368108	1.5194	0.0209302	0.207404	0.998
GO_RESPONSE_TO_PROTOZOAN	20	0.570769	1.51868	0.0660377	0.207957	0.998
GO_POSITIVE_REGULATION_OF_CYTOPLASMIC_TRANSPORT	269	0.316876	1.51812	0.0124688	0.208307	0.998
GO_SIGNAL_TRANSDUCTION_IN_ABSENCE_OF_LIGAND	33	0.420249	1.51768	0.0255864	0.208501	0.998
GO_POSITIVE_REGULATION_OF_PEPTIDASE_ACTIVITY	149	0.372487	1.51756	0.049217	0.20825	0.998
GO_RESPONSE_TO_TYPE_I_INTERFERON	61	0.551374	1.51704	0.11674	0.208554	0.998
GO_NEGATIVE_REGULATION_OF_EXOCYTOSIS	26	0.462657	1.51679	0.0396476	0.208511	0.998
GO_EMBRYONIC_ORGAN_DEVELOPMENT	400	0.338066	1.51669	0.021978	0.208284	0.998
GO_ENERGY_RESERVE_METABOLIC_PROCESS	69	0.383723	1.51606	0.0356347	0.208736	0.998
GO_EMBRYONIC_FORELIMB_MORPHOGENESIS	31	0.478581	1.51598	0.0502645	0.208493	0.998
GO_POSITIVE_REGULATION_OF_FAT_CELL_DIFFERENTIATION	47	0.44048	1.51594	0.0361446	0.208187	0.998
GO_POSITIVE_REGULATION_OF_TYPE_I_INTERFERON_PRODUCTION	68	0.45999	1.51589	0.0709939	0.207898	0.998
GO_CARBOHYDRATE_TRANSPORT	93	0.367774	1.51532	0.0168269	0.208211	0.998
GO_EPHRIN_RECEPTOR_SIGNALING_PATHWAY	84	0.417703	1.51463	0.0573951	0.208728	0.998
GO_MEMBRANE_LIPID_METABOLIC_PROCESS	175	0.352947	1.51432	0.0338983	0.208747	0.998
GO_EXECUTION_PHASE_OF_APOPTOSIS	53	0.403075	1.51415	0.0193966	0.208569	0.998
GO_POSITIVE_REGULATION_OF_TRANSLATIONAL_INITIATION	22	0.520499	1.51411	0.0601202	0.20829	0.998
GO_DEFENSE_RESPONSE_TO_FUNGUS	39	0.455831	1.51377	0.0418994	0.208342	0.999
GO_ACTIN_FILAMENT_BASED_PROCESS	431	0.326666	1.51359	0.0257069	0.208209	0.999
GO_REGULATION_OF_PHAGOCYTOSIS	67	0.44165	1.51323	0.0704225	0.208249	0.999
GO_EXTRINSIC_APOPTOTIC_SIGNALING_PATHWAY_VIA_DEATH_DOMAIN_RECEPTORS	37	0.433957	1.51286	0.0623656	0.208435	0.999
GO_CELL_PROJECTION_ASSEMBLY	240	0.413567	1.51223	0.0857788	0.20885	0.999
GO_POSITIVE_REGULATION_OF_ACUTE_INFLAMMATORY_RESPONSE	28	0.53985	1.51199	0.0913462	0.208755	0.999
GO_RESPONSE_TO_COLD	41	0.414701	1.51151	0.0216867	0.208952	0.999
GO_NEUROBLAST_PROLIFERATION	29	0.449064	1.51058	0.0273973	0.209796	0.999
GO_REGULATION_OF_ACTIN_CYTOSKELETON_REORGANIZATION	31	0.4564	1.51051	0.0573395	0.209527	0.999
GO_NEGATIVE_REGULATION_OF_SMOOTH_MUSCLE_CELL_MIGRATION	16	0.538382	1.51013	0.0786517	0.209627	0.999
GO_IMMUNE_RESPONSE_REGULATING_CELL_SURFACE_RECEPTOR_SIGNALING_PATHWAY	274	0.369478	1.50955	0.0856531	0.210019	0.999
GO_POSITIVE_REGULATION_OF_ALPHA_BETA_T_CELL_DIFFERENTIATION	37	0.502584	1.50934	0.0678733	0.209962	0.999
GO_MAINTENANCE_OF_LOCATION	135	0.340105	1.50925	0.0245098	0.209752	0.999
GO_NEGATIVE_REGULATION_OF_PROTEIN_MATURATION	35	0.462096	1.50882	0.0447761	0.209947	0.999
GO_POSITIVE_REGULATION_OF_INTRACELLULAR_PROTEIN_TRANSPORT	235	0.317197	1.50865	0.0119048	0.209817	0.999
GO_HUMORAL_IMMUNE_RESPONSE_MEDIATED_BY_CIRCULATING_IMMUNOGLOBULIN	35	0.525327	1.50857	0.0880952	0.209565	0.999
GO_TETRAHYDROFOLATE_METABOLIC_PROCESS	18	0.535354	1.50836	0.0527426	0.20953	0.999
GO_SPROUTING_ANGIOGENESIS	43	0.428504	1.50793	0.0478589	0.209704	0.999
GO_REGULATION_OF_LEUKOCYTE_CHEMOTAXIS	92	0.446446	1.50745	0.0788177	0.210008	0.999
GO_REGULATION_OF_ENDOTHELIAL_CELL_APOPTOTIC_PROCESS	40	0.474352	1.50731	0.0882353	0.209846	0.999
GO_REGULATION_OF_CELLULAR_RESPONSE_TO_GROWTH_FACTOR_STIMULUS	221	0.332941	1.50716	0.0294118	0.209657	0.999
GO_MULTICELLULAR_ORGANISMAL_MACROMOLECULE_METABOLIC_PROCESS	73	0.486282	1.507	0.0939948	0.20951	0.999
GO_NEGATIVE_REGULATION_OF_VIRAL_PROCESS	86	0.4697	1.50689	0.0939597	0.209348	0.999
GO_REGULATION_OF_APOPTOTIC_SIGNALING_PATHWAY	345	0.312969	1.50626	0.00484261	0.209831	0.999
GO_POSITIVE_REGULATION_OF_NEURAL_PRECURSOR_CELL_PROLIFERATION	39	0.458718	1.50588	0.0420792	0.209933	0.999
GO_POSITIVE_REGULATION_OF_PROTEIN_MATURATION	16	0.519213	1.50492	0.0732861	0.210782	0.999
GO_OVULATION_CYCLE	112	0.348539	1.5046	0.0057971	0.210844	0.999
GO_RESPONSE_TO_ALCOHOL	356	0.316712	1.50419	0.0173913	0.21106	0.999
GO_RESPONSE_TO_OXYGEN_LEVELS	300	0.327073	1.5041	0.0274725	0.210803	0.999
GO_RESPONSE_TO_ENDOPLASMIC_RETICULUM_STRESS	221	0.369117	1.50371	0.0484211	0.210958	0.999
GO_LYMPHOCYTE_CHEMOTAXIS	37	0.514595	1.5034	0.0817308	0.210963	0.999
GO_REGULATION_OF_LIPASE_ACTIVITY	83	0.39727	1.50327	0.0472637	0.21078	0.999
GO_NEGATIVE_REGULATION_OF_BLOOD_PRESSURE	43	0.430542	1.50217	0.0537634	0.211956	0.999
GO_NEGATIVE_REGULATION_OF_ACTIN_FILAMENT_DEPOLYMERIZATION	34	0.429449	1.50214	0.0424107	0.211648	0.999
GO_CHAPERONE_MEDIATED_PROTEIN_FOLDING	45	0.430726	1.50202	0.0683761	0.211466	0.999
GO_REGULATION_OF_INTERLEUKIN_1_SECRETION	32	0.501198	1.50155	0.0808314	0.211647	0.999
GO_MODIFICATION_BY_SYMBIONT_OF_HOST_MORPHOLOGY_OR_PHYSIOLOGY	44	0.409713	1.50151	0.0493562	0.211368	0.999
GO_OSTEOCLAST_DIFFERENTIATION	28	0.490447	1.50149	0.0690423	0.211056	0.999
GO_RESPONSE_TO_TUMOR_NECROSIS_FACTOR	222	0.378459	1.50121	0.0551724	0.211084	0.999
GO_MACROPHAGE_ACTIVATION	31	0.486354	1.50106	0.0878378	0.210936	0.999
GO_REGULATION_OF_MYELOID_CELL_DIFFERENTIATION	178	0.344183	1.50094	0.0340633	0.210769	0.999
GO_PHOSPHATIDYLCHOLINE_BIOSYNTHETIC_PROCESS	26	0.468906	1.50088	0.0425	0.210537	0.999
GO_POSITIVE_REGULATION_OF_MYOTUBE_DIFFERENTIATION	29	0.451893	1.50079	0.0475059	0.210357	0.999
GO_NEGATIVE_REGULATION_OF_PROTEIN_SERINE_THREONINE_KINASE_ACTIVITY	126	0.335598	1.5005	0.018648	0.210377	0.999
GO_REGULATION_OF_OSTEOBLAST_DIFFERENTIATION	108	0.360855	1.50025	0.0403023	0.210339	0.999
GO_NEGATIVE_REGULATION_OF_OSSIFICATION	64	0.368572	1.49976	0.0288714	0.210641	0.999
GO_NEGATIVE_REGULATION_OF_MYELOID_LEUKOCYTE_DIFFERENTIATION	43	0.440297	1.49965	0.0638821	0.210434	0.999
GO_PROTEIN_OLIGOMERIZATION	422	0.297176	1.49886	0.00729927	0.211024	0.999
GO_AXIS_ELONGATION	27	0.480377	1.49819	0.062954	0.211521	0.999
GO_MUSCLE_CELL_MIGRATION	18	0.507911	1.4981	0.0552995	0.211306	0.999
GO_REGULATION_OF_NEURAL_PRECURSOR_CELL_PROLIFERATION	70	0.394311	1.49791	0.04534	0.21123	0.999
GO_RENAL_SYSTEM_VASCULATURE_DEVELOPMENT	19	0.590655	1.49789	0.103774	0.210925	0.999
GO_POSITIVE_REGULATION_OF_OSTEOBLAST_DIFFERENTIATION	58	0.404141	1.49764	0.0608272	0.210903	0.999
GO_MODULATION_BY_SYMBIONT_OF_HOST_CELLULAR_PROCESS	27	0.46284	1.49754	0.0491453	0.210711	0.999
GO_CENTRIOLE_ASSEMBLY	18	0.643494	1.49693	0.083682	0.211152	0.999
GO_AMINO_ACID_BETAINE_METABOLIC_PROCESS	18	0.565275	1.49681	0.0766045	0.210958	0.999
GO_RESPONSE_TO_ACIDIC_PH	17	0.519128	1.49678	0.0515021	0.210647	0.999
GO_POSITIVE_REGULATION_OF_INTRACELLULAR_TRANSPORT	344	0.304321	1.49598	0.0169082	0.211348	0.999
GO_NEGATIVE_REGULATION_OF_T_CELL_DIFFERENTIATION	30	0.456932	1.49541	0.0731132	0.211644	0.999
GO_POSITIVE_REGULATION_OF_MAP_KINASE_ACTIVITY	202	0.320118	1.4953	0.0105541	0.211506	0.999
GO_PYRIMIDINE_NUCLEOSIDE_METABOLIC_PROCESS	45	0.42096	1.49526	0.0402542	0.211233	0.999
GO_POSITIVE_REGULATION_OF_MYELOID_LEUKOCYTE_MEDIATED_IMMUNITY	18	0.584619	1.49427	0.0930736	0.212161	0.999
GO_COMPLEMENT_ACTIVATION	46	0.507009	1.49383	0.0875912	0.21241	0.999
GO_CELLULAR_CARBOHYDRATE_METABOLIC_PROCESS	136	0.336009	1.49321	0.0276498	0.212933	0.999
GO_MODULATION_BY_VIRUS_OF_HOST_MORPHOLOGY_OR_PHYSIOLOGY	36	0.427175	1.49287	0.0533049	0.213045	0.999
GO_REGULATION_OF_CELL_JUNCTION_ASSEMBLY	67	0.409191	1.49267	0.0434783	0.212961	0.999
GO_EPITHELIAL_CELL_DIFFERENTIATION	476	0.310415	1.49235	0.0149254	0.213115	0.999
GO_ERK1_AND_ERK2_CASCADE	22	0.476272	1.49088	0.0376884	0.214689	0.999
GO_RECEPTOR_MEDIATED_ENDOCYTOSIS	202	0.344323	1.48967	0.042394	0.215927	0.999
GO_NEGATIVE_REGULATION_OF_ENDOPLASMIC_RETICULUM_STRESS_INDUCED_INTRINSIC_APOPTOTIC_SIGNALING_PATHWAY	17	0.500305	1.48926	0.0715884	0.216197	0.999
GO_REGULATION_OF_CARBOHYDRATE_BIOSYNTHETIC_PROCESS	80	0.37179	1.4891	0.0274314	0.216071	0.999
GO_POSITIVE_REGULATION_OF_B_CELL_PROLIFERATION	37	0.442678	1.48872	0.0730594	0.216218	0.999
GO_PLASMA_MEMBRANE_ORGANIZATION	200	0.345507	1.48788	0.0307018	0.217001	0.999
GO_REGULATION_OF_IMMUNOGLOBULIN_SECRETION	16	0.519603	1.48755	0.0471698	0.217047	0.999
GO_REGULATION_OF_INFLAMMATORY_RESPONSE	283	0.375031	1.48723	0.0790123	0.217172	0.999
GO_CELLULAR_PIGMENTATION	43	0.412442	1.48699	0.065678	0.217091	0.999
GO_RESPONSE_TO_NUTRIENT	190	0.327693	1.48675	0.0165746	0.217074	0.999
GO_HEPARAN_SULFATE_PROTEOGLYCAN_BIOSYNTHETIC_PROCESS	23	0.467496	1.48672	0.0561331	0.21679	0.999
GO_REGULATION_OF_POSITIVE_CHEMOTAXIS	22	0.46807	1.48635	0.0569307	0.216951	0.999
GO_RESPIRATORY_BURST	15	0.591898	1.4862	0.116883	0.216836	0.999
GO_OSSIFICATION	246	0.335518	1.48613	0.0413437	0.216604	0.999
GO_REGULATION_OF_MULTICELLULAR_ORGANISMAL_METABOLIC_PROCESS	35	0.457019	1.48564	0.0652174	0.21684	0.999
GO_POSITIVE_REGULATION_OF_INTERLEUKIN_1_PRODUCTION	36	0.482941	1.48522	0.0852535	0.217074	0.999
GO_POSITIVE_REGULATION_OF_MAST_CELL_ACTIVATION	15	0.592266	1.48484	0.106522	0.217251	0.999
GO_POSITIVE_REGULATION_OF_CELL_MATRIX_ADHESION	40	0.419595	1.48464	0.0292683	0.217184	0.999
GO_NEURAL_PRECURSOR_CELL_PROLIFERATION	70	0.378177	1.48462	0.0365854	0.216889	0.999
GO_NEURAL_TUBE_PATTERNING	33	0.467315	1.48429	0.0815348	0.216933	0.999
GO_POSITIVE_REGULATION_OF_CYSTEINE_TYPE_ENDOPEPTIDASE_ACTIVITY_INVOLVED_IN_APOPTOTIC_SIGNALING_PATHWAY	17	0.59793	1.48362	0.0847108	0.217441	0.999
GO_NOTCH_RECEPTOR_PROCESSING	16	0.532931	1.48362	0.0828026	0.217129	0.999
GO_POSITIVE_REGULATION_OF_PHOSPHOLIPASE_ACTIVITY	53	0.418547	1.48323	0.0489511	0.217316	0.999
GO_MYD88_DEPENDENT_TOLL_LIKE_RECEPTOR_SIGNALING_PATHWAY	32	0.518034	1.48323	0.127835	0.216999	0.999
GO_REGULATION_OF_ALPHA_BETA_T_CELL_DIFFERENTIATION	46	0.463025	1.48305	0.090708	0.216851	0.999
GO_POLYOL_BIOSYNTHETIC_PROCESS	26	0.435667	1.48295	0.0413943	0.21664	0.999
GO_MORPHOGENESIS_OF_A_BRANCHING_STRUCTURE	165	0.364701	1.4826	0.0274725	0.216798	0.999
GO_POSITIVE_REGULATION_OF_REPRODUCTIVE_PROCESS	52	0.381919	1.48185	0.0360111	0.21739	0.999
GO_INTERFERON_GAMMA_MEDIATED_SIGNALING_PATHWAY	52	0.536149	1.48155	0.112288	0.217443	0.999
GO_CELLULAR_RESPONSE_TO_ALCOHOL	112	0.35812	1.48121	0.0279188	0.217534	0.999
GO_IMMUNOGLOBULIN_PRODUCTION	38	0.462703	1.48062	0.0732759	0.217962	0.999
GO_NEGATIVE_REGULATION_OF_LYMPHOCYTE_APOPTOTIC_PROCESS	27	0.466899	1.48042	0.0668258	0.217922	0.999
GO_POSITIVE_REGULATION_OF_CARBOHYDRATE_METABOLIC_PROCESS	69	0.358998	1.48042	0.0246305	0.21761	0.999
GO_POSITIVE_REGULATION_OF_DNA_BINDING	41	0.402556	1.47967	0.0268817	0.21826	0.999
GO_PHOSPHATIDYLSERINE_METABOLIC_PROCESS	28	0.441756	1.47945	0.0272109	0.218275	0.999
GO_REGULATION_OF_CYSTEINE_TYPE_ENDOPEPTIDASE_ACTIVITY_INVOLVED_IN_APOPTOTIC_SIGNALING_PATHWAY	22	0.552354	1.47943	0.106918	0.217991	0.999
GO_POSITIVE_REGULATION_OF_EPITHELIAL_CELL_APOPTOTIC_PROCESS	22	0.508589	1.4786	0.0966184	0.21861	0.999
GO_MYELOID_CELL_DIFFERENTIATION	181	0.364572	1.47776	0.056872	0.219319	0.999
GO_NEGATIVE_REGULATION_OF_VASCULATURE_DEVELOPMENT	75	0.408983	1.47676	0.0598958	0.220242	0.999
GO_REGULATION_OF_INTERFERON_ALPHA_PRODUCTION	19	0.627419	1.47654	0.0838446	0.220186	0.999
GO_REGULATION_OF_EXTRACELLULAR_MATRIX_ORGANIZATION	25	0.442121	1.47643	0.0597015	0.22	0.999
GO_RESPONSE_TO_ESTRADIOL	145	0.33723	1.476	0.0320856	0.220222	0.999
GO_POSITIVE_REGULATION_OF_SUBSTRATE_ADHESION_DEPENDENT_CELL_SPREADING	26	0.497097	1.47501	0.0728155	0.221191	0.999
GO_ESTABLISHMENT_OF_ENDOTHELIAL_BARRIER	29	0.455811	1.47489	0.0532151	0.221039	0.999
GO_POSITIVE_REGULATION_OF_RESPONSE_TO_BIOTIC_STIMULUS	38	0.416774	1.47436	0.0548246	0.221367	0.999
GO_POSITIVE_REGULATION_OF_KINASE_ACTIVITY	463	0.302764	1.47411	0.0134048	0.2214	0.999
GO_POSITIVE_REGULATION_OF_RESPONSE_TO_WOUNDING	159	0.402318	1.47397	0.0788804	0.221253	0.999
GO_DEVELOPMENTAL_MATURATION	185	0.320174	1.47377	0.0131926	0.221185	0.999
GO_NEGATIVE_REGULATION_OF_PLATELET_ACTIVATION	17	0.502105	1.4736	0.0598086	0.221125	0.999
GO_INACTIVATION_OF_MAPK_ACTIVITY	26	0.470657	1.473	0.0581395	0.221632	0.999
GO_POSITIVE_REGULATION_OF_PEPTIDYL_TYROSINE_PHOSPHORYLATION	159	0.356677	1.4729	0.0643432	0.221463	0.999
GO_AROMATIC_AMINO_ACID_FAMILY_METABOLIC_PROCESS	27	0.453913	1.47288	0.0338164	0.221178	0.999
GO_NEGATIVE_REGULATION_OF_ENDOTHELIAL_CELL_PROLIFERATION	29	0.444309	1.47278	0.0547619	0.22099	0.999
GO_NEGATIVE_REGULATION_OF_INTERLEUKIN_1_PRODUCTION	18	0.570647	1.47216	0.0917647	0.221506	0.999
GO_FATTY_ACID_DERIVATIVE_METABOLIC_PROCESS	92	0.363078	1.47155	0.0304569	0.221919	0.999
GO_SULFUR_COMPOUND_BIOSYNTHETIC_PROCESS	194	0.323044	1.47056	0.0314607	0.222897	0.999
GO_HISTONE_PHOSPHORYLATION	23	0.497047	1.47039	0.081448	0.222813	0.999
GO_NEGATIVE_REGULATION_OF_ENDOTHELIAL_CELL_APOPTOTIC_PROCESS	27	0.461313	1.47022	0.101928	0.222706	0.999
GO_CELLULAR_RESPONSE_TO_DRUG	65	0.359849	1.46896	0.0460705	0.22399	1
GO_COBALAMIN_METABOLIC_PROCESS	21	0.469282	1.46857	0.0607375	0.224167	1
GO_LIPOPROTEIN_METABOLIC_PROCESS	123	0.353331	1.46844	0.0368852	0.224002	1
GO_BONE_RESORPTION	21	0.49286	1.46835	0.087156	0.223807	1
GO_REGULATION_OF_RESPONSE_TO_OXIDATIVE_STRESS	58	0.360441	1.46819	0.0296296	0.223674	1
GO_ORGANONITROGEN_COMPOUND_CATABOLIC_PROCESS	327	0.311954	1.46791	0.0235294	0.223695	1
GO_REGULATION_OF_DNA_DAMAGE_RESPONSE_SIGNAL_TRANSDUCTION_BY_P53_CLASS_MEDIATOR	27	0.45693	1.46765	0.0728929	0.223771	1
GO_LACTATION	39	0.419399	1.46763	0.0374707	0.223493	1
GO_FC_GAMMA_RECEPTOR_SIGNALING_PATHWAY	73	0.418164	1.4671	0.0974576	0.223887	1
GO_POSITIVE_REGULATION_OF_SMOOTH_MUSCLE_CONTRACTION	29	0.441932	1.46688	0.0676328	0.223846	1
GO_POSITIVE_REGULATION_OF_PROTEIN_SERINE_THREONINE_KINASE_ACTIVITY	279	0.305658	1.4667	0.0102828	0.223759	1
GO_INTERLEUKIN_1_PRODUCTION	15	0.587602	1.46612	0.0967742	0.224249	1
GO_INTRINSIC_APOPTOTIC_SIGNALING_PATHWAY_IN_RESPONSE_TO_ENDOPLASMIC_RETICULUM_STRESS	29	0.448567	1.46602	0.0804124	0.224053	1
GO_SKELETAL_MUSCLE_ORGAN_DEVELOPMENT	125	0.331261	1.4659	0.0169492	0.223924	1
GO_TONGUE_DEVELOPMENT	19	0.501999	1.46446	0.0813008	0.225481	1
GO_TISSUE_REGENERATION	47	0.391047	1.46435	0.0461538	0.225277	1
GO_PURINE_NUCLEOBASE_METABOLIC_PROCESS	19	0.481187	1.46401	0.0689655	0.225391	1
GO_NEGATIVE_REGULATION_OF_EXTRINSIC_APOPTOTIC_SIGNALING_PATHWAY	96	0.371254	1.46322	0.0676328	0.226004	1
GO_GRANULOCYTE_MIGRATION	71	0.454147	1.46317	0.102871	0.225754	1
GO_REGULATION_OF_INTERLEUKIN_10_PRODUCTION	42	0.461388	1.46264	0.0978261	0.226196	1
GO_MAINTENANCE_OF_LOCATION_IN_CELL	94	0.335388	1.46251	0.0263736	0.226049	1
GO_POSITIVE_REGULATION_OF_HUMORAL_IMMUNE_RESPONSE	15	0.504967	1.46235	0.0485437	0.225945	1
GO_POSITIVE_REGULATION_OF_STRIATED_MUSCLE_CELL_DIFFERENTIATION	52	0.369	1.46227	0.0433735	0.225782	1
GO_REGULATION_OF_TUMOR_NECROSIS_FACTOR_MEDIATED_SIGNALING_PATHWAY	46	0.402346	1.46127	0.0607477	0.226814	1
GO_VASCULAR_ENDOTHELIAL_GROWTH_FACTOR_RECEPTOR_SIGNALING_PATHWAY	73	0.393223	1.46087	0.0704846	0.227041	1
GO_NEGATIVE_REGULATION_OF_TOLL_LIKE_RECEPTOR_SIGNALING_PATHWAY	26	0.457703	1.46065	0.0731707	0.227002	1
GO_NEGATIVE_REGULATION_OF_LIPASE_ACTIVITY	15	0.563272	1.45995	0.0837696	0.227579	1
GO_ODONTOGENESIS	102	0.367811	1.45982	0.0277778	0.227432	1
GO_CELLULAR_RESPONSE_TO_TOPOLOGICALLY_INCORRECT_PROTEIN	114	0.384966	1.45944	0.0805085	0.22763	1
GO_HYPEROSMOTIC_RESPONSE	18	0.509313	1.45915	0.0532407	0.227671	1
GO_SYNCYTIUM_FORMATION	22	0.460377	1.4591	0.065534	0.227423	1
GO_GLUCOSE_6_PHOSPHATE_METABOLIC_PROCESS	21	0.497059	1.45908	0.0749465	0.227145	1
GO_REGULATION_OF_NEUROBLAST_PROLIFERATION	28	0.459612	1.45863	0.0572139	0.227375	1
GO_REGULATION_OF_EPITHELIAL_CELL_PROLIFERATION	273	0.324477	1.45844	0.0217984	0.227322	1
GO_RESPONSE_TO_REACTIVE_OXYGEN_SPECIES	185	0.33473	1.45834	0.0452261	0.227164	1
GO_NEGATIVE_REGULATION_OF_EPITHELIAL_CELL_APOPTOTIC_PROCESS	35	0.422454	1.45818	0.0651558	0.227055	1
GO_AUDITORY_RECEPTOR_CELL_DIFFERENTIATION	28	0.417916	1.45806	0.0473934	0.226913	1
GO_POSITIVE_REGULATION_OF_NF_KAPPAB_IMPORT_INTO_NUCLEUS	26	0.531572	1.45776	0.0974478	0.226944	1
GO_GAS_TRANSPORT	19	0.550909	1.45754	0.118721	0.226922	1
GO_UNSATURATED_FATTY_ACID_METABOLIC_PROCESS	105	0.351144	1.45706	0.0191388	0.227265	1
GO_NEGATIVE_REGULATION_OF_CARTILAGE_DEVELOPMENT	22	0.475097	1.45678	0.0795181	0.227332	1
GO_POSITIVE_REGULATION_OF_OSSIFICATION	82	0.378134	1.45565	0.056701	0.228458	1
GO_POSITIVE_REGULATION_OF_CYTOKINE_BIOSYNTHETIC_PROCESS	58	0.478371	1.45549	0.117241	0.22837	1
GO_REGULATION_OF_LYMPHOCYTE_CHEMOTAXIS	19	0.511339	1.45542	0.101737	0.228151	1
GO_POSITIVE_REGULATION_OF_GLYCOGEN_METABOLIC_PROCESS	17	0.474305	1.45542	0.0479798	0.227862	1
GO_REGULATION_OF_DNA_RECOMBINATION	52	0.454356	1.45477	0.0842825	0.228473	1
GO_RIBONUCLEOSIDE_CATABOLIC_PROCESS	24	0.454401	1.45456	0.0684327	0.228431	1
GO_NUCLEOSIDE_PHOSPHATE_BIOSYNTHETIC_PROCESS	153	0.331611	1.45421	0.0296128	0.228679	1
GO_REGULATION_OF_NEUTROPHIL_CHEMOTAXIS	25	0.497391	1.45347	0.115942	0.229276	1
GO_OOCYTE_MATURATION	17	0.50544	1.45088	0.0835322	0.232278	1
GO_REGULATION_OF_CYTOSKELETON_ORGANIZATION	473	0.317245	1.4502	0.045977	0.23281	1
GO_PEPTIDE_HORMONE_PROCESSING	30	0.445099	1.45018	0.0625	0.232538	1
GO_NEGATIVE_REGULATION_OF_EPITHELIAL_CELL_PROLIFERATION	107	0.344082	1.45001	0.0320988	0.232442	1
GO_NEGATIVE_REGULATION_OF_REGULATED_SECRETORY_PATHWAY	20	0.479179	1.44999	0.0720721	0.232156	1
GO_REGULATION_OF_SUPEROXIDE_METABOLIC_PROCESS	22	0.502255	1.44998	0.0754717	0.23187	1
GO_EMBRYONIC_ORGAN_MORPHOGENESIS	276	0.329393	1.44941	0.0577428	0.232296	1
GO_POSITIVE_REGULATION_OF_INFLAMMATORY_RESPONSE	112	0.430953	1.4493	0.0985222	0.232143	1
GO_ANTIGEN_PROCESSING_AND_PRESENTATION_OF_PEPTIDE_ANTIGEN	153	0.379649	1.44898	0.083691	0.232299	1
GO_ACUTE_PHASE_RESPONSE	43	0.467046	1.44891	0.0749354	0.232069	1
GO_ONE_CARBON_METABOLIC_PROCESS	34	0.404928	1.4488	0.0450237	0.231929	1
GO_REGULATION_OF_BLOOD_VESSEL_ENDOTHELIAL_CELL_MIGRATION	50	0.425911	1.44786	0.060241	0.232918	1
GO_PHAGOCYTOSIS_ENGULFMENT	19	0.522907	1.44773	0.100858	0.23282	1
GO_CELLULAR_RESPONSE_TO_EXTRACELLULAR_STIMULUS	182	0.320655	1.44771	0.0345679	0.232535	1
GO_NADP_METABOLIC_PROCESS	27	0.434177	1.44761	0.0797414	0.232371	1
GO_CELLULAR_RESPONSE_TO_INTERFERON_GAMMA	102	0.44613	1.44721	0.106818	0.232559	1
GO_NEGATIVE_REGULATION_OF_INTERLEUKIN_12_PRODUCTION	15	0.592344	1.44721	0.139073	0.232274	1
GO_REGULATION_OF_CELLULAR_RESPONSE_TO_TRANSFORMING_GROWTH_FACTOR_BETA_STIMULUS	96	0.356627	1.44708	0.0555556	0.232128	1
GO_POSITIVE_REGULATION_OF_SODIUM_ION_TRANSMEMBRANE_TRANSPORT	16	0.521492	1.44674	0.0807175	0.232283	1
GO_T_CELL_LINEAGE_COMMITMENT	15	0.518331	1.44651	0.0812808	0.232267	1
GO_CELL_CELL_JUNCTION_ASSEMBLY	72	0.392754	1.44644	0.0745192	0.232056	1
GO_POSITIVE_REGULATION_OF_PHOSPHATASE_ACTIVITY	27	0.468964	1.44631	0.0939597	0.231915	1
GO_REGULATION_OF_VASODILATION	46	0.395967	1.44599	0.0615836	0.232064	1
GO_MODIFICATION_OF_MORPHOLOGY_OR_PHYSIOLOGY_OF_OTHER_ORGANISM	99	0.343985	1.44521	0.0413625	0.232798	1
GO_POSITIVE_REGULATION_OF_ESTABLISHMENT_OF_PROTEIN_LOCALIZATION	478	0.288566	1.445	0.0131234	0.232773	1
GO_ACTIVATION_OF_MAPK_ACTIVITY	134	0.315075	1.44487	0.0367454	0.232642	1
GO_ACTIN_FILAMENT_ORGANIZATION	162	0.318929	1.44468	0.0308789	0.232582	1
GO_SULFUR_COMPOUND_METABOLIC_PROCESS	345	0.302215	1.44461	0.0301624	0.232347	1
GO_POSITIVE_REGULATION_OF_ACTIVATED_T_CELL_PROLIFERATION	28	0.466534	1.44454	0.0790698	0.232158	1
GO_T_CELL_APOPTOTIC_PROCESS	15	0.570267	1.44437	0.104348	0.232049	1
GO_CARBOHYDRATE_DERIVATIVE_TRANSPORT	48	0.407872	1.44435	0.0822785	0.231779	1
GO_DEFENSE_RESPONSE_TO_GRAM_POSITIVE_BACTERIUM	69	0.386332	1.44404	0.0806045	0.231918	1
GO_CHRONIC_INFLAMMATORY_RESPONSE	15	0.5292	1.44396	0.0971564	0.23173	1
GO_VERY_LONG_CHAIN_FATTY_ACID_METABOLIC_PROCESS	25	0.479468	1.4439	0.108607	0.231511	1
GO_NEGATIVE_REGULATION_OF_INTRACELLULAR_SIGNAL_TRANSDUCTION	420	0.287564	1.44369	0.00954654	0.231456	1
GO_POSITIVE_REGULATION_OF_SIGNAL_TRANSDUCTION_BY_P53_CLASS_MEDIATOR	17	0.504913	1.44261	0.0881057	0.232505	1
GO_MORPHOGENESIS_OF_AN_EPITHELIAL_SHEET	40	0.429134	1.44197	0.0811456	0.233025	1
GO_NEGATIVE_REGULATION_OF_ACTIN_FILAMENT_POLYMERIZATION	43	0.390997	1.44187	0.0552995	0.232858	1
GO_REGULATION_OF_PHOSPHOLIPID_METABOLIC_PROCESS	59	0.377004	1.4418	0.0543478	0.232678	1
GO_REGULATION_OF_INTERLEUKIN_17_PRODUCTION	22	0.534333	1.44144	0.120805	0.232839	1
GO_NEGATIVE_REGULATION_OF_ALPHA_BETA_T_CELL_DIFFERENTIATION	15	0.510686	1.44014	0.0810185	0.234206	1
GO_REGULATION_OF_BONE_DEVELOPMENT	16	0.524594	1.44004	0.0945946	0.234045	1
GO_ZINC_II_ION_TRANSPORT	26	0.440273	1.44001	0.075431	0.233783	1
GO_RESPONSE_TO_KETONE	178	0.323439	1.43938	0.0308123	0.234268	1
GO_PROTEIN_ACTIVATION_CASCADE	69	0.444546	1.43836	0.0987342	0.235296	1
GO_ESTABLISHMENT_OF_PROTEIN_LOCALIZATION_TO_PLASMA_MEMBRANE	90	0.370387	1.43817	0.0683761	0.23527	1
GO_ASTROCYTE_DEVELOPMENT	19	0.473223	1.43815	0.0723982	0.23502	1
GO_REGULATION_OF_KERATINOCYTE_PROLIFERATION	26	0.442907	1.43804	0.0676328	0.234873	1
GO_RELAXATION_OF_MUSCLE	19	0.504056	1.43784	0.0820734	0.23484	1
GO_REGULATION_OF_FATTY_ACID_OXIDATION	27	0.441967	1.43764	0.0699774	0.23482	1
GO_REGULATION_OF_ALPHA_BETA_T_CELL_PROLIFERATION	20	0.603471	1.43747	0.133333	0.234734	1
GO_SCF_DEPENDENT_PROTEASOMAL_UBIQUITIN_DEPENDENT_PROTEIN_CATABOLIC_PROCESS	23	0.4635	1.43726	0.0872211	0.234728	1
GO_RESPONSE_TO_MANGANESE_ION	16	0.47546	1.4369	0.0823529	0.234895	1
GO_T_CELL_ACTIVATION_INVOLVED_IN_IMMUNE_RESPONSE	60	0.419739	1.43517	0.104895	0.236805	1
GO_RESPONSE_TO_OXYGEN_RADICAL	18	0.490148	1.43484	0.0706638	0.236877	1
GO_NEGATIVE_REGULATION_OF_CHEMOKINE_PRODUCTION	15	0.537581	1.43436	0.0932401	0.237151	1
GO_REGULATION_OF_PROTEIN_TYROSINE_KINASE_ACTIVITY	59	0.372207	1.43267	0.0600462	0.238931	1
GO_CELLULAR_RESPONSE_TO_ORGANIC_CYCLIC_COMPOUND	445	0.289775	1.43196	0.0254453	0.239498	1
GO_RESPONSE_TO_EXTRACELLULAR_STIMULUS	430	0.287878	1.43134	0.0173913	0.24003	1
GO_NEGATIVE_REGULATION_OF_SMALL_GTPASE_MEDIATED_SIGNAL_TRANSDUCTION	40	0.405264	1.43096	0.0604752	0.240199	1
GO_CELLULAR_COMPONENT_DISASSEMBLY_INVOLVED_IN_EXECUTION_PHASE_OF_APOPTOSIS	41	0.397783	1.43057	0.0609244	0.240531	1
GO_LYMPHOCYTE_ACTIVATION_INVOLVED_IN_IMMUNE_RESPONSE	97	0.378184	1.43002	0.0886364	0.24096	1
GO_CIRCULATORY_SYSTEM_PROCESS	352	0.324199	1.42992	0.0480226	0.240789	1
GO_REGULATION_OF_ALCOHOL_BIOSYNTHETIC_PROCESS	44	0.407065	1.42948	0.0776256	0.241028	1
GO_NEGATIVE_REGULATION_OF_RESPONSE_TO_REACTIVE_OXYGEN_SPECIES	17	0.460888	1.4293	0.0774818	0.240983	1
GO_REGULATION_OF_VIRAL_ENTRY_INTO_HOST_CELL	26	0.48027	1.42867	0.132743	0.241517	1
GO_ACTIVATION_OF_PROTEIN_KINASE_ACTIVITY	271	0.302922	1.42853	0.0345745	0.241438	1
GO_POSITIVE_REGULATION_OF_T_HELPER_1_TYPE_IMMUNE_RESPONSE	15	0.562041	1.42808	0.102908	0.241702	1
GO_NEGATIVE_REGULATION_OF_LIPID_BIOSYNTHETIC_PROCESS	42	0.387094	1.42804	0.0595238	0.241448	1
GO_REGULATION_OF_HAIR_CYCLE	22	0.431432	1.42797	0.0662252	0.241225	1
GO_VENTRICULAR_SYSTEM_DEVELOPMENT	26	0.491709	1.42773	0.122004	0.241239	1
GO_PARASYMPATHETIC_NERVOUS_SYSTEM_DEVELOPMENT	17	0.494697	1.42651	0.0892857	0.242528	1
GO_V_D_J_RECOMBINATION	15	0.539197	1.42618	0.111354	0.242637	1
GO_POSITIVE_REGULATION_OF_LIPASE_ACTIVITY	66	0.380379	1.42606	0.0565111	0.242501	1
GO_REGULATION_OF_NF_KAPPAB_IMPORT_INTO_NUCLEUS	47	0.429098	1.42587	0.09375	0.242427	1
GO_REGULATION_OF_RENAL_SYSTEM_PROCESS	37	0.418458	1.4255	0.0826667	0.242643	1
GO_POSITIVE_REGULATION_OF_OSTEOCLAST_DIFFERENTIATION	23	0.472245	1.42498	0.092511	0.243032	1
GO_OVULATION_CYCLE_PROCESS	87	0.342626	1.42484	0.025788	0.242947	1
GO_REGULATION_OF_PROTEIN_SECRETION	370	0.306401	1.4246	0.030303	0.242958	1
GO_REGULATION_OF_CARTILAGE_DEVELOPMENT	57	0.390741	1.42456	0.0874705	0.242714	1
GO_PROTEOGLYCAN_BIOSYNTHETIC_PROCESS	57	0.382461	1.42405	0.0752688	0.243018	1
GO_NEGATIVE_REGULATION_OF_MYELOID_CELL_DIFFERENTIATION	83	0.361592	1.42357	0.0496084	0.24338	1
GO_NEGATIVE_REGULATION_OF_RESPONSE_TO_BIOTIC_STIMULUS	27	0.458048	1.42345	0.10166	0.243273	1
GO_CELL_GROWTH	131	0.325552	1.42338	0.0327103	0.243081	1
GO_POSITIVE_REGULATION_OF_PROTEOLYSIS	350	0.321174	1.42315	0.0556745	0.243108	1
GO_REGULATION_OF_PHOSPHATIDYLINOSITOL_3_KINASE_SIGNALING	134	0.334969	1.42215	0.0569948	0.244236	1
GO_RESPONSE_TO_GAMMA_RADIATION	48	0.436224	1.4221	0.0964706	0.244021	1
GO_CRANIAL_NERVE_MORPHOGENESIS	23	0.475469	1.42188	0.100264	0.24397	1
GO_EMBRYONIC_HEMOPOIESIS	19	0.470963	1.421	0.0837104	0.24486	1
GO_POSITIVE_REGULATION_OF_EPITHELIAL_TO_MESENCHYMAL_TRANSITION	33	0.428589	1.42096	0.0855263	0.244608	1
GO_REACTIVE_OXYGEN_SPECIES_METABOLIC_PROCESS	93	0.34672	1.42042	0.0364583	0.245038	1
GO_PLASMA_MEMBRANE_FUSION	23	0.437977	1.41978	0.0815851	0.245502	1
GO_MYOBLAST_DIFFERENTIATION	36	0.388764	1.41957	0.0638298	0.245475	1
GO_RESPONSE_TO_OXIDATIVE_STRESS	339	0.297952	1.4193	0.0210526	0.245535	1
GO_REGULATION_OF_CELL_DIVISION	259	0.339063	1.41929	0.0846682	0.245267	1
GO_SKELETAL_SYSTEM_MORPHOGENESIS	195	0.33177	1.41915	0.0524934	0.245139	1
GO_POSITIVE_REGULATION_OF_TRANSMEMBRANE_TRANSPORT	123	0.337935	1.41889	0.0518135	0.245219	1
GO_EPITHELIAL_TO_MESENCHYMAL_TRANSITION	55	0.3839	1.41851	0.0714286	0.245437	1
GO_DEVELOPMENTAL_PROGRAMMED_CELL_DEATH	25	0.460164	1.41827	0.086758	0.245453	1
GO_POSITIVE_REGULATION_OF_SMOOTH_MUSCLE_CELL_PROLIFERATION	60	0.401641	1.41765	0.0983607	0.246	1
GO_POSITIVE_REGULATION_OF_PROTEIN_IMPORT	101	0.355002	1.41648	0.0528846	0.247308	1
GO_ORGANIC_HYDROXY_COMPOUND_TRANSPORT	149	0.330044	1.41638	0.0345745	0.247105	1
GO_POSITIVE_REGULATION_OF_CELLULAR_PROTEIN_LOCALIZATION	336	0.291365	1.41537	0.0287081	0.248169	1
GO_GASTRULATION	147	0.355215	1.41532	0.094086	0.247965	1
GO_MOLTING_CYCLE	78	0.349287	1.41523	0.0491803	0.247788	1
GO_REGULATION_OF_STEM_CELL_PROLIFERATION	86	0.357831	1.41521	0.0697674	0.247533	1
GO_G_PROTEIN_COUPLED_PURINERGIC_RECEPTOR_SIGNALING_PATHWAY	19	0.492103	1.41519	0.0930736	0.24728	1
GO_NITRIC_OXIDE_METABOLIC_PROCESS	15	0.515805	1.41476	0.113744	0.247627	1
GO_ACTIN_FILAMENT_BASED_MOVEMENT	91	0.354845	1.41438	0.0620347	0.247825	1
GO_LEUKOCYTE_PROLIFERATION	86	0.392743	1.41371	0.0988235	0.248366	1
GO_MYOTUBE_DIFFERENTIATION	47	0.398603	1.41346	0.0514905	0.248406	1
GO_RESPONSE_TO_MERCURY_ION	15	0.539984	1.41344	0.113895	0.248155	1
GO_EXOCYTOSIS	298	0.343824	1.41338	0.0700483	0.247947	1
GO_NEGATIVE_REGULATION_OF_DEFENSE_RESPONSE_TO_VIRUS	17	0.5189	1.41327	0.105159	0.247826	1
GO_SMALL_GTPASE_MEDIATED_SIGNAL_TRANSDUCTION	341	0.291824	1.41325	0.0290179	0.247605	1
GO_ORGANOPHOSPHATE_ESTER_TRANSPORT	85	0.348134	1.41207	0.0580046	0.248897	1
GO_CELLULAR_RESPONSE_TO_CARBOHYDRATE_STIMULUS	71	0.358438	1.412	0.0736342	0.248727	1
GO_POLYSACCHARIDE_CATABOLIC_PROCESS	24	0.446131	1.41191	0.0953437	0.248588	1
GO_POSITIVE_REGULATION_OF_NATURAL_KILLER_CELL_ACTIVATION	17	0.511684	1.41159	0.0893617	0.248687	1
GO_REGULATION_OF_TRANSLATION_IN_RESPONSE_TO_STRESS	19	0.518579	1.41136	0.106339	0.248703	1
GO_PURINE_RIBONUCLEOSIDE_BISPHOSPHATE_METABOLIC_PROCESS	20	0.45434	1.41118	0.0767591	0.248658	1
GO_POSITIVE_REGULATION_OF_VASCULAR_ENDOTHELIAL_GROWTH_FACTOR_RECEPTOR_SIGNALING_PATHWAY	16	0.494888	1.4108	0.0882353	0.248847	1
GO_REGULATION_OF_SYMBIOSIS_ENCOMPASSING_MUTUALISM_THROUGH_PARASITISM	192	0.368463	1.40994	0.101099	0.249608	1
GO_CELL_CYCLE_G1_S_PHASE_TRANSITION	108	0.467858	1.40887	0.153527	0.250669	1
GO_POSITIVE_REGULATION_OF_PROTEIN_LOCALIZATION_TO_CELL_PERIPHERY	35	0.37733	1.40872	0.0444444	0.25059	1
GO_POSITIVE_REGULATION_OF_REACTIVE_OXYGEN_SPECIES_BIOSYNTHETIC_PROCESS	47	0.400815	1.40834	0.094431	0.250823	1
GO_GLIAL_CELL_DEVELOPMENT	71	0.349357	1.40823	0.0678733	0.250671	1
GO_LIPID_LOCALIZATION	254	0.307071	1.40753	0.0262467	0.251251	1
GO_MONOCARBOXYLIC_ACID_TRANSPORT	118	0.338936	1.40695	0.0381679	0.251752	1
GO_CATECHOLAMINE_BIOSYNTHETIC_PROCESS	18	0.489064	1.40675	0.100503	0.251774	1
GO_FC_RECEPTOR_SIGNALING_PATHWAY	183	0.353076	1.40654	0.115546	0.251776	1
GO_REGULATION_OF_LIPID_KINASE_ACTIVITY	47	0.377622	1.40634	0.059633	0.251725	1
GO_OVARIAN_FOLLICLE_DEVELOPMENT	60	0.355618	1.4058	0.0435967	0.252182	1
GO_PEPTIDE_CATABOLIC_PROCESS	22	0.457745	1.40273	0.104408	0.255974	1
GO_DEFENSE_RESPONSE_TO_BACTERIUM	208	0.34734	1.40269	0.0759494	0.255745	1
GO_ACTIVATION_OF_JUN_KINASE_ACTIVITY	32	0.40419	1.40267	0.0780911	0.255477	1
GO_REGULATION_OF_INTERLEUKIN_13_PRODUCTION	16	0.474491	1.40252	0.0920716	0.255421	1
GO_NEGATIVE_REGULATION_OF_LIPID_CATABOLIC_PROCESS	20	0.464186	1.40235	0.0767196	0.25536	1
GO_APOPTOTIC_CELL_CLEARANCE	27	0.453055	1.40231	0.108491	0.255126	1
GO_GLIAL_CELL_DIFFERENTIATION	128	0.307366	1.40208	0.0289157	0.255128	1
GO_NEGATIVE_REGULATION_OF_INFLAMMATORY_RESPONSE	92	0.363696	1.40165	0.0812183	0.255431	1
GO_IRON_ION_HOMEOSTASIS	65	0.348513	1.40155	0.0639269	0.255263	1
GO_REPRODUCTIVE_SYSTEM_DEVELOPMENT	401	0.294788	1.40145	0.0196629	0.255132	1
GO_FLUID_TRANSPORT	26	0.428439	1.4009	0.108374	0.25559	1
GO_PHOSPHATIDYLCHOLINE_METABOLIC_PROCESS	63	0.368734	1.40069	0.0528846	0.25558	1
GO_RESPONSE_TO_VITAMIN_E	15	0.499396	1.40048	0.110609	0.255584	1
GO_REGULATION_OF_SMALL_GTPASE_MEDIATED_SIGNAL_TRANSDUCTION	272	0.320958	1.40044	0.0707763	0.255376	1
GO_MITOTIC_RECOMBINATION	41	0.574436	1.40017	0.170732	0.255464	1
GO_TUBE_MORPHOGENESIS	318	0.319287	1.4	0.0605263	0.255371	1
GO_NEGATIVE_REGULATION_OF_SMOOTHENED_SIGNALING_PATHWAY	25	0.420831	1.39894	0.0791209	0.256454	1
GO_CELLULAR_RESPONSE_TO_LIPID	440	0.295546	1.39846	0.0348525	0.256763	1
GO_REGULATION_OF_LIPID_METABOLIC_PROCESS	270	0.295536	1.39791	0.0197531	0.257161	1
GO_RESPONSE_TO_INTERFERON_ALPHA	20	0.55283	1.39785	0.144068	0.256954	1
GO_REGULATION_OF_MEMBRANE_PROTEIN_ECTODOMAIN_PROTEOLYSIS	20	0.485828	1.39782	0.110599	0.256709	1
GO_NEGATIVE_REGULATION_OF_APOPTOTIC_SIGNALING_PATHWAY	189	0.309577	1.39742	0.0585366	0.257002	1
GO_AROMATIC_AMINO_ACID_FAMILY_CATABOLIC_PROCESS	19	0.491252	1.39739	0.0953488	0.256777	1
GO_POSITIVE_REGULATION_OF_VASOCONSTRICTION	35	0.432337	1.3969	0.0965909	0.257106	1
GO_FATTY_ACID_DERIVATIVE_TRANSPORT	20	0.443842	1.39673	0.0839695	0.257042	1
GO_NEGATIVE_REGULATION_OF_LIPID_METABOLIC_PROCESS	76	0.336391	1.39647	0.0439276	0.257126	1
GO_NEGATIVE_REGULATION_OF_RESPONSE_TO_EXTERNAL_STIMULUS	259	0.302997	1.3963	0.0361111	0.257026	1
GO_NEGATIVE_REGULATION_OF_CELLULAR_RESPONSE_TO_GROWTH_FACTOR_STIMULUS	116	0.329129	1.39618	0.0501319	0.256908	1
GO_POSITIVE_REGULATION_OF_INTERLEUKIN_1_SECRETION	24	0.485534	1.39578	0.123043	0.257147	1
GO_ER_ASSOCIATED_UBIQUITIN_DEPENDENT_PROTEIN_CATABOLIC_PROCESS	58	0.401639	1.39552	0.114851	0.257256	1
GO_SKIN_EPIDERMIS_DEVELOPMENT	69	0.348898	1.3952	0.056701	0.257402	1
GO_RESPONSE_TO_IRON_ION	35	0.400546	1.39456	0.0620155	0.258008	1
GO_REGULATION_OF_DEFENSE_RESPONSE_TO_VIRUS_BY_VIRUS	28	0.452418	1.39431	0.13442	0.258074	1
GO_OLFACTORY_LOBE_DEVELOPMENT	36	0.399959	1.39421	0.0921659	0.25794	1
GO_NOTOCHORD_DEVELOPMENT	17	0.485601	1.39383	0.112195	0.258218	1
GO_LEUKOCYTE_HOMEOSTASIS	59	0.385305	1.39358	0.0855107	0.258241	1
GO_EMBRYONIC_PLACENTA_MORPHOGENESIS	22	0.439895	1.39351	0.0946602	0.258063	1
GO_RETINOL_METABOLIC_PROCESS	28	0.436698	1.39331	0.0829384	0.25803	1
GO_EMBRYONIC_SKELETAL_SYSTEM_MORPHOGENESIS	93	0.386488	1.39285	0.108374	0.258392	1
GO_REGULATION_OF_PHOSPHATIDYLINOSITOL_3_KINASE_ACTIVITY	39	0.394583	1.39255	0.0888383	0.258568	1
GO_REGULATION_OF_FIBROBLAST_GROWTH_FACTOR_RECEPTOR_SIGNALING_PATHWAY	25	0.421673	1.39229	0.0786802	0.258625	1
GO_LABYRINTHINE_LAYER_DEVELOPMENT	44	0.377857	1.39175	0.0885168	0.259016	1
GO_REGULATION_OF_MEIOTIC_CELL_CYCLE	40	0.380651	1.39135	0.0776942	0.259275	1
GO_POSITIVE_REGULATION_OF_INTERFERON_ALPHA_PRODUCTION	16	0.588174	1.39126	0.138833	0.259111	1
GO_REGULATION_OF_PLASMA_MEMBRANE_ORGANIZATION	71	0.350413	1.39109	0.0668151	0.25905	1
GO_REGULATION_OF_RHO_PROTEIN_SIGNAL_TRANSDUCTION	106	0.346835	1.39099	0.0949074	0.258892	1
GO_POSITIVE_REGULATION_OF_CD4_POSITIVE_ALPHA_BETA_T_CELL_ACTIVATION	27	0.504173	1.39075	0.160183	0.258919	1
GO_APOPTOTIC_PROCESS_INVOLVED_IN_DEVELOPMENT	19	0.471518	1.39019	0.0885417	0.259373	1
GO_NEGATIVE_REGULATION_OF_RECEPTOR_ACTIVITY	29	0.431029	1.38963	0.0936073	0.25983	1
GO_REGULATION_OF_INTRACELLULAR_PROTEIN_TRANSPORT	354	0.279604	1.38937	0.0311005	0.259858	1
GO_REGULATION_OF_GRANULOCYTE_MACROPHAGE_COLONY_STIMULATING_FACTOR_PRODUCTION	15	0.521752	1.38933	0.161364	0.259651	1
GO_B_CELL_ACTIVATION_INVOLVED_IN_IMMUNE_RESPONSE	34	0.418882	1.38859	0.113082	0.260301	1
GO_POSITIVE_REGULATION_OF_RECEPTOR_MEDIATED_ENDOCYTOSIS	47	0.373307	1.38856	0.0707317	0.26007	1
GO_REGULATION_OF_SPINDLE_ORGANIZATION	19	0.487271	1.38736	0.129817	0.26134	1
GO_REGULATION_OF_FAT_CELL_DIFFERENTIATION	101	0.334251	1.38722	0.0588235	0.261254	1
GO_INNER_EAR_RECEPTOR_CELL_DEVELOPMENT	34	0.377139	1.38699	0.0572792	0.261265	1
GO_REGULATION_OF_STRIATED_MUSCLE_CELL_DIFFERENTIATION	83	0.324895	1.38693	0.0386598	0.261077	1
GO_CYTOLYSIS	23	0.472203	1.38648	0.126168	0.261382	1
GO_REGULATION_OF_LIPID_BIOSYNTHETIC_PROCESS	123	0.304933	1.38637	0.0416667	0.261269	1
GO_LIPID_MODIFICATION	195	0.30445	1.38595	0.0451306	0.261552	1
GO_NEGATIVE_REGULATION_OF_MAPK_CASCADE	143	0.30243	1.3857	0.0427928	0.261596	1
GO_REGULATION_OF_T_CELL_MEDIATED_CYTOTOXICITY	19	0.508863	1.38514	0.140044	0.262067	1
GO_POSITIVE_REGULATION_OF_DNA_TEMPLATED_TRANSCRIPTION_INITIATION	23	0.442939	1.38501	0.116592	0.261967	1
GO_POSITIVE_REGULATION_OF_NUCLEOCYTOPLASMIC_TRANSPORT	118	0.335184	1.38464	0.0578313	0.262199	1
GO_POSITIVE_REGULATION_OF_GLUCOSE_METABOLIC_PROCESS	34	0.372102	1.38398	0.0583942	0.262781	1
GO_POSITIVE_REGULATION_OF_PROTEIN_SECRETION	199	0.308083	1.38382	0.0478723	0.262737	1
GO_RESPONSE_TO_WATER	18	0.446926	1.38371	0.109333	0.262599	1
GO_POSITIVE_REGULATION_OF_CHONDROCYTE_DIFFERENTIATION	19	0.457477	1.38285	0.105012	0.263477	1
GO_REGULATION_OF_ORGAN_MORPHOGENESIS	242	0.31738	1.3822	0.0623377	0.264084	1
GO__DE_NOVO_PROTEIN_FOLDING	17	0.497946	1.38179	0.141026	0.264336	1
GO_NEGATIVE_REGULATION_OF_TRANSMEMBRANE_RECEPTOR_PROTEIN_SERINE_THREONINE_KINASE_SIGNALING_PATHWAY	98	0.328099	1.38128	0.0609137	0.264804	1
GO_UNSATURATED_FATTY_ACID_BIOSYNTHETIC_PROCESS	54	0.37254	1.3809	0.0756881	0.265063	1
GO_RESPONSE_TO_GROWTH_FACTOR	464	0.290429	1.38086	0.054755	0.264843	1
GO_BONE_MINERALIZATION	38	0.374151	1.3804	0.0619946	0.265138	1
GO_POSITIVE_REGULATION_OF_PROTEIN_KINASE_B_SIGNALING	77	0.355159	1.38028	0.0723861	0.265032	1
GO_INTERFERON_GAMMA_PRODUCTION	15	0.502991	1.3798	0.148649	0.265358	1
GO_NEGATIVE_REGULATION_OF_PHOSPHORYLATION	406	0.278683	1.37949	0.0295567	0.265451	1
GO_REGULATION_OF_LIPOPOLYSACCHARIDE_MEDIATED_SIGNALING_PATHWAY	17	0.514194	1.37872	0.14123	0.266258	1
GO_REGULATION_OF_PHOSPHOLIPASE_C_ACTIVITY	39	0.407808	1.37871	0.0808989	0.265988	1
GO_REGULATION_OF_ENDOTHELIAL_CELL_PROLIFERATION	94	0.350221	1.37742	0.0987342	0.267485	1
GO_ORGANOPHOSPHATE_BIOSYNTHETIC_PROCESS	409	0.272016	1.37719	0.0235849	0.267549	1
GO_CHONDROCYTE_DEVELOPMENT	21	0.458899	1.37703	0.116438	0.267491	1
GO_RETINOIC_ACID_METABOLIC_PROCESS	21	0.464448	1.37701	0.114213	0.267253	1
GO_MUSCLE_CELL_DEVELOPMENT	118	0.323811	1.37699	0.0643432	0.267	1
GO_DETECTION_OF_BIOTIC_STIMULUS	21	0.5241	1.37666	0.154661	0.267146	1
GO_PROTEIN_AUTOPHOSPHORYLATION	190	0.318546	1.37623	0.0728477	0.267426	1
GO_POSITIVE_REGULATION_OF_ATPASE_ACTIVITY	40	0.361482	1.37592	0.0590909	0.267521	1
GO_NEGATIVE_REGULATION_OF_LYMPHOCYTE_DIFFERENTIATION	38	0.393561	1.37553	0.103365	0.267768	1
GO_NEGATIVE_REGULATION_OF_OSTEOBLAST_DIFFERENTIATION	38	0.380508	1.37504	0.10396	0.268169	1
GO_N_GLYCAN_PROCESSING	19	0.466072	1.37485	0.126068	0.268155	1
GO_MULTICELLULAR_ORGANISMAL_HOMEOSTASIS	258	0.293672	1.37457	0.0233236	0.268268	1
GO_PROXIMAL_DISTAL_PATTERN_FORMATION	32	0.452699	1.37445	0.142857	0.268118	1
GO_GPI_ANCHOR_METABOLIC_PROCESS	33	0.454183	1.37439	0.126	0.267955	1
GO_EYE_MORPHOGENESIS	133	0.324905	1.37432	0.0440415	0.267757	1
GO_POSITIVE_REGULATION_OF_CELL_ADHESION_MEDIATED_BY_INTEGRIN	17	0.506354	1.37429	0.154525	0.267517	1
GO_SCHWANN_CELL_DIFFERENTIATION	30	0.411232	1.374	0.112069	0.267609	1
GO_B_CELL_PROLIFERATION	37	0.423712	1.37392	0.109589	0.267437	1
GO_IMPORT_INTO_CELL	36	0.433538	1.37367	0.12037	0.267468	1
GO_REGULATION_OF_CHEMOKINE_PRODUCTION	63	0.39274	1.37348	0.122549	0.26747	1
GO_PIGMENTATION	81	0.333952	1.37261	0.0646651	0.268364	1
GO_REGULATION_OF_INTERLEUKIN_2_BIOSYNTHETIC_PROCESS	18	0.512245	1.37201	0.160183	0.268859	1
GO_RESPONSE_TO_CORTICOSTEROID	174	0.302153	1.37124	0.0470914	0.269586	1
GO_PROTEIN_LIPID_COMPLEX_ASSEMBLY	21	0.487522	1.37108	0.144522	0.269535	1
GO_TELOMERE_MAINTENANCE_VIA_RECOMBINATION	32	0.582423	1.37103	0.190381	0.269336	1
GO_MYOTUBE_CELL_DEVELOPMENT	22	0.440227	1.37103	0.0886699	0.269068	1
GO_POSITIVE_REGULATION_OF_EPITHELIAL_CELL_MIGRATION	101	0.333233	1.3702	0.0680628	0.269945	1
GO_BONE_DEVELOPMENT	149	0.320176	1.37013	0.0786802	0.269764	1
GO_VASCULOGENESIS	56	0.394556	1.36986	0.0992556	0.269893	1
GO_REGULATION_OF_MAMMARY_GLAND_EPITHELIAL_CELL_PROLIFERATION	15	0.504833	1.36966	0.117783	0.269889	1
GO_ENDOTHELIUM_DEVELOPMENT	87	0.351537	1.36862	0.109557	0.271045	1
GO_NEGATIVE_REGULATION_OF_ESTABLISHMENT_OF_PROTEIN_LOCALIZATION	202	0.28626	1.36838	0.013369	0.271056	1
GO_CELLULAR_RESPONSE_TO_FLUID_SHEAR_STRESS	19	0.447332	1.3681	0.100239	0.271169	1
GO_POSITIVE_REGULATION_OF_CALCIUM_ION_TRANSPORT	102	0.341572	1.36783	0.0703125	0.271265	1
GO_POSITIVE_REGULATION_OF_STEM_CELL_PROLIFERATION	61	0.361206	1.36755	0.0916031	0.271382	1
GO_NUCLEOSIDE_BISPHOSPHATE_BIOSYNTHETIC_PROCESS	17	0.434735	1.36741	0.0883534	0.27128	1
GO_APICAL_JUNCTION_ASSEMBLY	38	0.407157	1.36735	0.105505	0.271081	1
GO_CELLULAR_RESPONSE_TO_PROSTAGLANDIN_STIMULUS	24	0.435756	1.36734	0.103365	0.270834	1
GO_AMINE_METABOLIC_PROCESS	127	0.324684	1.3673	0.0693069	0.270641	1
GO_PEPTIDYL_TYROSINE_MODIFICATION	185	0.300791	1.36656	0.0625	0.271305	1
GO_RESPONSE_TO_ANGIOTENSIN	17	0.442709	1.36647	0.101149	0.271162	1
GO_TISSUE_HOMEOSTASIS	160	0.291989	1.36641	0.0252101	0.270966	1
GO_LEFT_RIGHT_PATTERN_FORMATION	20	0.507917	1.36636	0.144124	0.270766	1
GO_LIPID_PHOSPHORYLATION	96	0.330325	1.36542	0.075718	0.271791	1
GO_HETEROPHILIC_CELL_CELL_ADHESION_VIA_PLASMA_MEMBRANE_CELL_ADHESION_MOLECULES	38	0.401458	1.36485	0.0925	0.272197	1
GO_EPIDERMIS_DEVELOPMENT	250	0.296874	1.36415	0.057971	0.272863	1
GO_MECHANORECEPTOR_DIFFERENTIATION	49	0.348832	1.36378	0.0703518	0.273069	1
GO_ANATOMICAL_STRUCTURE_HOMEOSTASIS	269	0.298393	1.36325	0.0543735	0.273492	1
GO_RESPONSE_TO_STARVATION	148	0.303228	1.36298	0.0470588	0.273583	1
GO_POSITIVE_REGULATION_OF_VASCULAR_ENDOTHELIAL_GROWTH_FACTOR_PRODUCTION	26	0.431715	1.3626	0.10181	0.27382	1
GO_CELL_PROLIFERATION_IN_FOREBRAIN	27	0.417226	1.36221	0.123223	0.274054	1
GO_GROWTH	392	0.287284	1.36183	0.0616622	0.274273	1
GO_POSITIVE_REGULATION_OF_PROTEIN_AUTOPHOSPHORYLATION	21	0.441463	1.36177	0.112941	0.274079	1
GO_REGULATION_OF_ENDOTHELIAL_CELL_MIGRATION	110	0.327359	1.36172	0.0870647	0.273903	1
GO_CELLULAR_MODIFIED_AMINO_ACID_CATABOLIC_PROCESS	16	0.459624	1.3616	0.106061	0.27378	1
GO_TRANSMEMBRANE_RECEPTOR_PROTEIN_TYROSINE_KINASE_SIGNALING_PATHWAY	491	0.281234	1.36093	0.0422164	0.274388	1
GO_T_CELL_RECEPTOR_SIGNALING_PATHWAY	129	0.363526	1.3606	0.13278	0.274597	1
GO_EYE_DEVELOPMENT	321	0.289697	1.35991	0.04	0.275306	1
GO_EPIDERMAL_GROWTH_FACTOR_RECEPTOR_SIGNALING_PATHWAY	53	0.368952	1.3592	0.115207	0.27602	1
GO_ACTIVATION_OF_MAPKK_ACTIVITY	49	0.370413	1.35909	0.105651	0.275874	1
GO_SCHWANN_CELL_DEVELOPMENT	25	0.426281	1.35836	0.143777	0.276533	1
GO_FATTY_ACID_METABOLIC_PROCESS	283	0.29547	1.35825	0.0363636	0.276438	1
GO_MYELOID_LEUKOCYTE_MIGRATION	95	0.405968	1.35818	0.15212	0.276251	1
GO_REGULATION_OF_PROTEIN_KINASE_B_SIGNALING	114	0.311125	1.35813	0.0496084	0.27606	1
GO_POSITIVE_REGULATION_OF_CELL_KILLING	34	0.428302	1.35772	0.114833	0.276344	1
GO_RESPONSE_TO_ACID_CHEMICAL	309	0.279745	1.35748	0.0529101	0.276429	1
GO_RESPONSE_TO_AMINO_ACID	108	0.307563	1.35748	0.0441177	0.276176	1
GO_POSITIVE_REGULATION_OF_STRESS_ACTIVATED_PROTEIN_KINASE_SIGNALING_CASCADE	132	0.306431	1.35638	0.0494118	0.277411	1
GO_CELLULAR_RESPONSE_TO_INTERLEUKIN_1	83	0.382587	1.35626	0.136598	0.277294	1
GO_ACTIVATION_OF_NF_KAPPAB_INDUCING_KINASE_ACTIVITY	17	0.472768	1.3561	0.144654	0.277255	1
GO_LIPOPROTEIN_BIOSYNTHETIC_PROCESS	84	0.348906	1.35565	0.0983936	0.277558	1
GO_REGULATION_OF_TOLERANCE_INDUCTION	16	0.530451	1.35535	0.155136	0.277704	1
GO_VESICLE_MEDIATED_TRANSPORT_BETWEEN_ENDOSOMAL_COMPARTMENTS	19	0.415509	1.35463	0.0931174	0.278437	1
GO_PEPTIDYL_PROLINE_MODIFICATION	51	0.370382	1.35438	0.111354	0.278511	1
GO_NEGATIVE_REGULATION_OF_LIPID_TRANSPORT	26	0.403987	1.35418	0.107317	0.27854	1
GO_NEGATIVE_REGULATION_OF_REPRODUCTIVE_PROCESS	52	0.339932	1.35395	0.0793201	0.278634	1
GO_PEPTIDYL_SERINE_MODIFICATION	145	0.345913	1.35392	0.118162	0.278397	1
GO_LIPOPOLYSACCHARIDE_MEDIATED_SIGNALING_PATHWAY	31	0.473977	1.35364	0.176724	0.278536	1
GO_FEMALE_SEX_DIFFERENTIATION	114	0.309904	1.35344	0.0538244	0.278543	1
GO_AMMONIUM_ION_METABOLIC_PROCESS	166	0.305046	1.35253	0.0600522	0.279495	1
GO_TAXIS	446	0.302721	1.35182	0.0830946	0.280154	1
GO_NEGATIVE_REGULATION_OF_EPITHELIAL_CELL_DIFFERENTIATION	36	0.395531	1.35171	0.116788	0.280032	1
GO_CARBOHYDRATE_CATABOLIC_PROCESS	109	0.324441	1.35124	0.0826087	0.280376	1
GO_ERBB_SIGNALING_PATHWAY	77	0.326669	1.35063	0.0749415	0.280941	1
GO_LYMPHOCYTE_APOPTOTIC_PROCESS	18	0.516397	1.35038	0.164474	0.280991	1
GO_BICELLULAR_TIGHT_JUNCTION_ASSEMBLY	30	0.406939	1.34982	0.11674	0.281469	1
GO_NEGATIVE_REGULATION_OF_B_CELL_PROLIFERATION	15	0.548051	1.34941	0.151982	0.28172	1
GO_REGULATION_OF_ENDOCYTOSIS	197	0.295584	1.34898	0.0806452	0.281984	1
GO_CELLULAR_RESPONSE_TO_LITHIUM_ION	17	0.455905	1.34864	0.118072	0.282195	1
GO_ORGAN_GROWTH	64	0.358379	1.3484	0.109974	0.282258	1
GO_REGULATION_OF_CALCIUM_MEDIATED_SIGNALING	74	0.370873	1.34831	0.120853	0.282102	1
GO_REGULATION_OF_CELL_PROJECTION_ASSEMBLY	145	0.299283	1.34828	0.0651163	0.281872	1
GO_CYTOPLASMIC_SEQUESTERING_OF_PROTEIN	40	0.370321	1.34782	0.114053	0.282185	1
GO_LAMELLIPODIUM_ASSEMBLY	28	0.404921	1.34733	0.134809	0.28257	1
GO_REGULATION_OF_METANEPHROS_DEVELOPMENT	23	0.420628	1.34729	0.124051	0.282353	1
GO_RESPONSE_TO_OSMOTIC_STRESS	61	0.360136	1.34675	0.101176	0.282783	1
GO_LYMPHOCYTE_HOMEOSTASIS	50	0.377963	1.34663	0.113379	0.28267	1
GO_NEGATIVE_REGULATION_OF_CELLULAR_RESPONSE_TO_INSULIN_STIMULUS	31	0.386376	1.3465	0.116331	0.282551	1
GO_REGULATION_OF_THE_FORCE_OF_HEART_CONTRACTION	28	0.418977	1.34622	0.113924	0.282722	1
GO_RESPONSE_TO_SALT	15	0.483949	1.34618	0.130841	0.282499	1
GO_REGULATION_OF_CARDIAC_MUSCLE_CELL_ACTION_POTENTIAL	19	0.463368	1.34589	0.139381	0.282608	1
GO_CELLULAR_RESPONSE_TO_OXIDATIVE_STRESS	178	0.293242	1.34578	0.0610687	0.282494	1
GO_ADHERENS_JUNCTION_ORGANIZATION	65	0.362026	1.34502	0.125285	0.283282	1
GO_CARBOHYDRATE_TRANSMEMBRANE_TRANSPORT	24	0.427562	1.34494	0.113122	0.283108	1
GO_CHONDROCYTE_DIFFERENTIATION	59	0.351642	1.34473	0.104396	0.283082	1
GO_SPHINGOLIPID_METABOLIC_PROCESS	130	0.313829	1.34406	0.0847826	0.283725	1
GO_REGULATION_OF_ENDOPLASMIC_RETICULUM_STRESS_INDUCED_INTRINSIC_APOPTOTIC_SIGNALING_PATHWAY	28	0.405914	1.34372	0.117381	0.283907	1
GO_POSITIVE_REGULATION_OF_DEPHOSPHORYLATION	44	0.377269	1.34324	0.121951	0.284294	1
GO_NEUTRAL_LIPID_BIOSYNTHETIC_PROCESS	27	0.392618	1.3431	0.0933333	0.284232	1
GO_SENSORY_ORGAN_DEVELOPMENT	483	0.276942	1.34251	0.0323529	0.284757	1
GO_POSITIVE_REGULATION_OF_RECEPTOR_ACTIVITY	44	0.357331	1.3423	0.0858469	0.284785	1
GO_REGULATION_OF_VASOCONSTRICTION	65	0.372682	1.34171	0.124661	0.285319	1
GO_REGULATION_OF_CARBOHYDRATE_METABOLIC_PROCESS	159	0.29242	1.34152	0.0416667	0.285324	1
GO_MESODERM_MORPHOGENESIS	64	0.365752	1.34111	0.132275	0.285562	1
GO_POSITIVE_REGULATION_OF_WOUND_HEALING	46	0.407608	1.34069	0.142857	0.285856	1
GO_EMBRYONIC_HEART_TUBE_DEVELOPMENT	71	0.352204	1.34044	0.116505	0.285937	1
GO_REGULATION_OF_INTERLEUKIN_12_PRODUCTION	49	0.427859	1.34033	0.162896	0.285811	1
GO_REGULATION_OF_PROTEIN_TARGETING	285	0.270189	1.33992	0.0383693	0.286129	1
GO_PIGMENT_GRANULE_ORGANIZATION	20	0.428667	1.33906	0.118834	0.287035	1
GO_REGULATION_OF_CALCIUM_ION_IMPORT	98	0.34672	1.33899	0.104478	0.286846	1
GO_REGULATION_OF_FEEDING_BEHAVIOR	21	0.434648	1.33882	0.13	0.286805	1
GO_DIGESTIVE_SYSTEM_DEVELOPMENT	141	0.318571	1.33864	0.0602094	0.286789	1
GO_RECEPTOR_METABOLIC_PROCESS	75	0.354372	1.33819	0.110599	0.287157	1
GO_POSITIVE_REGULATION_OF_CATION_TRANSMEMBRANE_TRANSPORT	91	0.344436	1.33803	0.117936	0.287107	1
GO_PROTEIN_LOCALIZATION_TO_CENTROSOME	15	0.566522	1.33791	0.169456	0.286987	1
GO_CELLULAR_RESPONSE_TO_ACID_CHEMICAL	166	0.309463	1.33742	0.0876289	0.287423	1
GO_REGULATION_OF_LAMELLIPODIUM_ASSEMBLY	25	0.428543	1.33724	0.150121	0.28739	1
GO_DIVALENT_INORGANIC_CATION_HOMEOSTASIS	332	0.309854	1.33711	0.0967742	0.287275	1
GO_SOMATIC_CELL_DNA_RECOMBINATION	32	0.460851	1.33702	0.170213	0.287143	1
GO_ODONTOGENESIS_OF_DENTIN_CONTAINING_TOOTH	73	0.348033	1.3369	0.0935829	0.287055	1
GO_POSITIVE_REGULATION_OF_CALCIUM_ION_TRANSMEMBRANE_TRANSPORT	55	0.365583	1.33681	0.145585	0.286897	1
GO_CENTROMERE_COMPLEX_ASSEMBLY	43	0.505348	1.33671	0.213115	0.286782	1
GO_RENAL_SYSTEM_PROCESS	98	0.318945	1.33653	0.0961039	0.286746	1
GO_POSITIVE_REGULATION_OF_CALCIUM_ION_IMPORT	52	0.346486	1.33619	0.0730337	0.286924	1
GO_ER_NUCLEUS_SIGNALING_PATHWAY	32	0.447104	1.33616	0.156989	0.286696	1
GO_POSITIVE_REGULATION_OF_NEUROBLAST_PROLIFERATION	21	0.453458	1.33543	0.1425	0.287381	1
GO_REGULATION_OF_CYTOKINESIS	62	0.370328	1.33528	0.144144	0.287331	1
GO_CELLULAR_RESPONSE_TO_STARVATION	111	0.305749	1.33518	0.0690423	0.287192	1
GO_ESTROUS_CYCLE	19	0.431253	1.33514	0.111905	0.286987	1
GO_SENSORY_ORGAN_MORPHOGENESIS	235	0.293407	1.33494	0.0688705	0.287004	1
GO_REGULATION_OF_FATTY_ACID_BETA_OXIDATION	15	0.481723	1.33464	0.145923	0.287137	1
GO_NEGATIVE_REGULATION_OF_TRANSPORT	439	0.278424	1.33462	0.0501319	0.286918	1
GO_CYTOPLASMIC_PATTERN_RECOGNITION_RECEPTOR_SIGNALING_PATHWAY	32	0.43535	1.33461	0.146341	0.286671	1
GO_REGULATION_OF_CYCLIN_DEPENDENT_PROTEIN_KINASE_ACTIVITY	92	0.34862	1.33452	0.106095	0.28651	1
GO_NUCLEOSIDE_MONOPHOSPHATE_BIOSYNTHETIC_PROCESS	60	0.343179	1.33448	0.0985325	0.286315	1
GO_REGULATION_OF_SMOOTH_MUSCLE_CONTRACTION	58	0.373471	1.33408	0.129268	0.286635	1
GO_EMBRYONIC_HEART_TUBE_MORPHOGENESIS	61	0.352641	1.33401	0.118687	0.286473	1
GO_REGULATION_OF_HEAT_GENERATION	15	0.481871	1.33398	0.151584	0.286232	1
GO_POSITIVE_REGULATION_OF_CALCIUM_MEDIATED_SIGNALING	38	0.389326	1.33393	0.145786	0.286064	1
GO_BROWN_FAT_CELL_DIFFERENTIATION	29	0.410097	1.33222	0.118056	0.288006	1
GO_POSITIVE_REGULATION_OF_INTERLEUKIN_2_PRODUCTION	30	0.45172	1.3322	0.164882	0.287774	1
GO_T_CELL_DIFFERENTIATION_INVOLVED_IN_IMMUNE_RESPONSE	29	0.448884	1.33193	0.177034	0.287881	1
GO_COLLAGEN_FIBRIL_ORGANIZATION	36	0.53628	1.33171	0.197889	0.287935	1
GO_ENDOTHELIAL_CELL_DIFFERENTIATION	69	0.337133	1.33096	0.105882	0.28868	1
GO_CILIUM_MORPHOGENESIS	182	0.402294	1.33066	0.206667	0.288784	1
GO_BLOOD_COAGULATION_INTRINSIC_PATHWAY	18	0.479081	1.33052	0.144608	0.288724	1
GO_PERIPHERAL_NERVOUS_SYSTEM_DEVELOPMENT	64	0.331263	1.32961	0.0605327	0.28969	1
GO_POSITIVE_REGULATION_OF_NF_KAPPAB_TRANSCRIPTION_FACTOR_ACTIVITY	131	0.339301	1.32952	0.114537	0.289562	1
GO_NEUTROPHIL_MEDIATED_IMMUNITY	21	0.445921	1.32848	0.131646	0.290635	1
GO_POSITIVE_REGULATION_OF_ALPHA_BETA_T_CELL_PROLIFERATION	17	0.577623	1.32845	0.212314	0.290414	1
GO_T_CELL_HOMEOSTASIS	34	0.382842	1.32819	0.126667	0.290516	1
GO_HISTONE_EXCHANGE	48	0.461396	1.32807	0.193277	0.290387	1
GO_JAK_STAT_CASCADE_INVOLVED_IN_GROWTH_HORMONE_SIGNALING_PATHWAY	15	0.483407	1.32788	0.163065	0.290392	1
GO_FORELIMB_MORPHOGENESIS	39	0.394986	1.32762	0.139535	0.290517	1
GO_PROTEIN_LOCALIZATION_TO_CYTOSKELETON	28	0.466589	1.32708	0.181818	0.290925	1
GO_NEGATIVE_REGULATION_OF_ERBB_SIGNALING_PATHWAY	44	0.366798	1.32657	0.108511	0.291328	1
GO_LIVER_REGENERATION	19	0.425924	1.32648	0.120567	0.291217	1
GO_REGULATION_OF_RAS_PROTEIN_SIGNAL_TRANSDUCTION	180	0.319124	1.3261	0.103774	0.291465	1
GO_REGULATION_OF_SMOOTH_MUSCLE_CELL_PROLIFERATION	99	0.345057	1.32577	0.132678	0.291621	1
GO_CELLULAR_RESPONSE_TO_CALCIUM_ION	47	0.355828	1.32523	0.11655	0.292036	1
GO_TISSUE_MIGRATION	79	0.333441	1.32511	0.118863	0.291952	1
GO_IN_UTERO_EMBRYONIC_DEVELOPMENT	307	0.304563	1.32475	0.0875	0.292199	1
GO_POSITIVE_REGULATION_OF_EPITHELIAL_CELL_PROLIFERATION	151	0.316596	1.32465	0.0980926	0.292091	1
GO_NUCLEOTIDE_PHOSPHORYLATION	57	0.378924	1.32448	0.12605	0.292054	1
GO_RESPONSE_TO_TRANSFORMING_GROWTH_FACTOR_BETA	143	0.321949	1.32418	0.109333	0.292218	1
GO_POSITIVE_REGULATION_OF_CELL_CYCLE_PROCESS	237	0.335378	1.32417	0.166667	0.291978	1
GO_HOMEOSTASIS_OF_NUMBER_OF_CELLS	168	0.306409	1.32405	0.0769231	0.291869	1
GO_RESPONSE_TO_CADMIUM_ION	40	0.397572	1.32396	0.152273	0.291727	1
GO_CELL_MIGRATION_INVOLVED_IN_SPROUTING_ANGIOGENESIS	15	0.479681	1.3235	0.184579	0.292095	1
GO_PYRIMIDINE_RIBONUCLEOSIDE_METABOLIC_PROCESS	30	0.404301	1.32315	0.134615	0.292273	1
GO_TERPENOID_METABOLIC_PROCESS	105	0.323971	1.323	0.087766	0.292204	1
GO_ALPHA_BETA_T_CELL_DIFFERENTIATION	44	0.405206	1.32251	0.157635	0.292602	1
GO_SKIN_DEVELOPMENT	209	0.29253	1.32244	0.0708215	0.29243	1
GO_SMOOTHENED_SIGNALING_PATHWAY	67	0.376751	1.3224	0.146853	0.292242	1
GO_SKELETAL_SYSTEM_DEVELOPMENT	442	0.285631	1.32219	0.0901408	0.292243	1
GO_VITAMIN_METABOLIC_PROCESS	114	0.307726	1.32178	0.063981	0.292514	1
GO_EMBRYO_IMPLANTATION	38	0.380304	1.32175	0.132353	0.292301	1
GO_ORGANIC_ACID_BIOSYNTHETIC_PROCESS	252	0.272936	1.32162	0.029484	0.292212	1
GO_INTRACELLULAR_RECEPTOR_SIGNALING_PATHWAY	162	0.32191	1.32161	0.124169	0.29197	1
GO_REGULATION_OF_HUMORAL_IMMUNE_RESPONSE	50	0.394923	1.32132	0.176039	0.292111	1
GO_NEURAL_TUBE_DEVELOPMENT	146	0.33323	1.32116	0.12037	0.292064	1
GO_RESPONSE_TO_LIPOPROTEIN_PARTICLE	20	0.485753	1.32074	0.16849	0.29238	1
GO_REGULATION_OF_CD4_POSITIVE_ALPHA_BETA_T_CELL_ACTIVATION	37	0.431989	1.32058	0.191441	0.292354	1
GO_NEGATIVE_REGULATION_OF_CELL_CYCLE_G1_S_PHASE_TRANSITION	93	0.385604	1.32051	0.14574	0.292206	1
GO_POSITIVE_REGULATION_OF_LIPID_METABOLIC_PROCESS	124	0.316505	1.32035	0.0879397	0.292185	1
GO_UROGENITAL_SYSTEM_DEVELOPMENT	294	0.293832	1.32017	0.0812325	0.292197	1
GO_POSITIVE_REGULATION_OF_PROTEIN_LOCALIZATION_TO_NUCLEUS	126	0.315721	1.31998	0.0864486	0.292176	1
GO_POSITIVE_REGULATION_OF_NATURAL_KILLER_CELL_MEDIATED_IMMUNITY	18	0.448543	1.31959	0.168203	0.292422	1
GO_REGULATION_OF_CYTOKINE_PRODUCTION_INVOLVED_IN_INFLAMMATORY_RESPONSE	18	0.469611	1.31955	0.160839	0.292218	1
GO_REGULATION_OF_EPITHELIAL_CELL_MIGRATION	162	0.302287	1.31851	0.0767123	0.293318	1
GO_BLOOD_VESSEL_ENDOTHELIAL_CELL_MIGRATION	23	0.436691	1.31848	0.143939	0.293112	1
GO_REGULATION_OF_CARDIAC_MUSCLE_CELL_CONTRACTION	27	0.435605	1.31824	0.147126	0.293152	1
GO_CELLULAR_SENESCENCE	33	0.386501	1.3182	0.130952	0.292949	1
GO_PYRIMIDINE_CONTAINING_COMPOUND_METABOLIC_PROCESS	71	0.337653	1.31665	0.101952	0.294751	1
GO_CENTROSOME_CYCLE	44	0.470977	1.31661	0.25	0.294559	1
GO_CRANIAL_NERVE_DEVELOPMENT	42	0.374722	1.31616	0.0956284	0.294921	1
GO_CILIUM_ORGANIZATION	165	0.407733	1.31604	0.198676	0.294835	1
GO_PHOSPHATE_ION_TRANSPORT	18	0.431022	1.3154	0.134571	0.295409	1
GO_DEVELOPMENTAL_GROWTH	318	0.281304	1.31503	0.0675325	0.295702	1
GO_REGULATION_OF_NUCLEAR_DIVISION	157	0.344961	1.31438	0.176471	0.296285	1
GO_HEXOSE_METABOLIC_PROCESS	151	0.302901	1.31436	0.0857143	0.296074	1
GO_POSITIVE_REGULATION_OF_PROTEIN_OLIGOMERIZATION	17	0.429783	1.31434	0.163677	0.295845	1
GO_ANATOMICAL_STRUCTURE_ARRANGEMENT	17	0.43706	1.31421	0.1525	0.29573	1
GO_DNA_REPLICATION_DEPENDENT_NUCLEOSOME_ORGANIZATION	32	0.494501	1.31374	0.217391	0.296106	1
GO_POSITIVE_REGULATION_OF_COAGULATION	24	0.463363	1.31353	0.163488	0.296186	1
GO_DENTATE_GYRUS_DEVELOPMENT	15	0.469275	1.31329	0.156322	0.296296	1
GO_NEGATIVE_REGULATION_OF_PROTEIN_LOCALIZATION_TO_CELL_PERIPHERY	20	0.442373	1.31265	0.159389	0.296885	1
GO_REGULATION_OF_CELLULAR_KETONE_METABOLIC_PROCESS	169	0.292747	1.31243	0.0909091	0.296906	1
GO_CELLULAR_IRON_ION_HOMEOSTASIS	43	0.342262	1.31243	0.0938967	0.296664	1
GO_REGULATION_OF_INTRINSIC_APOPTOTIC_SIGNALING_PATHWAY	133	0.299874	1.31214	0.117517	0.296768	1
GO_REGULATION_OF_DNA_TEMPLATED_TRANSCRIPTION_IN_RESPONSE_TO_STRESS	63	0.346839	1.31211	0.131696	0.296564	1
GO_CAMERA_TYPE_EYE_MORPHOGENESIS	98	0.320042	1.31196	0.103275	0.296524	1
GO_NEGATIVE_REGULATION_OF_MEGAKARYOCYTE_DIFFERENTIATION	18	0.492007	1.31166	0.193103	0.296691	1
GO_REGULATION_OF_ATPASE_ACTIVITY	59	0.316104	1.31146	0.0872641	0.296725	1
GO_NEGATIVE_REGULATION_OF_SIGNAL_TRANSDUCTION_BY_P53_CLASS_MEDIATOR	26	0.409205	1.31137	0.13913	0.296598	1
GO_PROTEIN_LIPID_COMPLEX_SUBUNIT_ORGANIZATION	36	0.403714	1.31119	0.16408	0.296599	1
GO_MAMMARY_GLAND_EPITHELIUM_DEVELOPMENT	53	0.357956	1.3111	0.1325	0.296453	1
GO_AMINE_BIOSYNTHETIC_PROCESS	20	0.429739	1.31074	0.137255	0.296693	1
GO_REGULATION_OF_CHOLESTEROL_METABOLIC_PROCESS	22	0.430686	1.31057	0.136646	0.296708	1
GO_POSITIVE_REGULATION_OF_TRANSCRIPTION_FROM_RNA_POLYMERASE_II_PROMOTER_IN_RESPONSE_TO_STRESS	22	0.443522	1.31034	0.162637	0.296738	1
GO_PREASSEMBLY_OF_GPI_ANCHOR_IN_ER_MEMBRANE	15	0.502233	1.30948	0.187739	0.297678	1
GO_POSITIVE_REGULATION_OF_SEQUENCE_SPECIFIC_DNA_BINDING_TRANSCRIPTION_FACTOR_ACTIVITY	222	0.299252	1.30941	0.101176	0.297539	1
GO_CELL_AGING	67	0.361278	1.30936	0.142523	0.297354	1
GO_PHOSPHATIDYLSERINE_ACYL_CHAIN_REMODELING	17	0.438703	1.30894	0.143192	0.297706	1
GO_REGULATION_OF_KIDNEY_DEVELOPMENT	55	0.349887	1.3086	0.139108	0.297907	1
GO_MUSCLE_ORGAN_DEVELOPMENT	257	0.281573	1.30836	0.0584615	0.297962	1
GO_REGULATION_OF_MONOCYTE_CHEMOTAXIS	20	0.483604	1.30832	0.184834	0.297771	1
GO_RETROGRADE_VESICLE_MEDIATED_TRANSPORT_GOLGI_TO_ER	76	0.362712	1.30814	0.151329	0.297765	1
GO_LEUKOCYTE_APOPTOTIC_PROCESS	22	0.479171	1.30807	0.191111	0.297604	1
GO_INORGANIC_ANION_TRANSPORT	127	0.31968	1.30788	0.111111	0.297601	1
GO_CHEMOKINE_MEDIATED_SIGNALING_PATHWAY	66	0.426889	1.30785	0.21197	0.297394	1
GO_POSITIVE_REGULATION_OF_MONOCYTE_CHEMOTAXIS	15	0.518954	1.30744	0.200913	0.29773	1
GO_MUSCLE_FIBER_DEVELOPMENT	39	0.376372	1.3071	0.127359	0.297962	1
GO_CARTILAGE_DEVELOPMENT	145	0.304151	1.30691	0.116667	0.297944	1
GO_RESPONSE_TO_ACTIVITY	66	0.326749	1.30681	0.104987	0.297869	1
GO_NEURON_DEATH	46	0.332199	1.30672	0.109131	0.297734	1
GO_NON_CANONICAL_WNT_SIGNALING_PATHWAY	136	0.320448	1.30632	0.13785	0.297974	1
GO_SODIUM_ION_HOMEOSTASIS	29	0.436086	1.30592	0.168269	0.298246	1
GO_POSITIVE_REGULATION_OF_STEM_CELL_DIFFERENTIATION	47	0.374727	1.30455	0.14123	0.299825	1
GO_CELLULAR_COMPONENT_ASSEMBLY_INVOLVED_IN_MORPHOGENESIS	221	0.356492	1.30444	0.183486	0.299704	1
GO_NEPHRON_DEVELOPMENT	115	0.318401	1.30439	0.127536	0.299538	1
GO_NEGATIVE_REGULATION_OF_GLIOGENESIS	35	0.366164	1.30422	0.114428	0.299513	1
GO_RESPONSE_TO_PLATELET_DERIVED_GROWTH_FACTOR	18	0.480134	1.3037	0.18267	0.30001	1
GO_CHOLESTEROL_EFFLUX	26	0.423175	1.30338	0.165919	0.300183	1
GO_NUCLEOTIDE_SUGAR_BIOSYNTHETIC_PROCESS	19	0.462063	1.30324	0.197452	0.300118	1
GO_CATECHOLAMINE_METABOLIC_PROCESS	41	0.373057	1.30321	0.138211	0.29992	1
GO_REGULATION_OF_TRANSCRIPTION_INVOLVED_IN_G1_S_TRANSITION_OF_MITOTIC_CELL_CYCLE	25	0.55672	1.30321	0.223382	0.29968	1
GO_RESPONSE_TO_PROSTAGLANDIN	34	0.388674	1.30256	0.171429	0.300272	1
GO_REGULATION_OF_INTRINSIC_APOPTOTIC_SIGNALING_PATHWAY_BY_P53_CLASS_MEDIATOR	21	0.418315	1.30103	0.140351	0.302076	1
GO_ENDOMEMBRANE_SYSTEM_ORGANIZATION	446	0.283712	1.30099	0.115217	0.301878	1
GO_CELLULAR_RESPONSE_TO_INTERLEUKIN_4	25	0.431649	1.30093	0.190255	0.301708	1
GO_CELLULAR_GLUCOSE_HOMEOSTASIS	72	0.330865	1.30086	0.127764	0.30156	1
GO_POSITIVE_REGULATION_OF_ENDOTHELIAL_CELL_MIGRATION	65	0.339473	1.30043	0.122302	0.301854	1
GO_POSITIVE_REGULATION_OF_NUCLEAR_DIVISION	59	0.354565	1.30009	0.156028	0.302068	1
GO_CHROMOSOME_LOCALIZATION	57	0.424538	1.30006	0.224949	0.301865	1
GO_ACTIVATION_OF_PHOSPHOLIPASE_C_ACTIVITY	27	0.422528	1.29959	0.1693	0.30225	1
GO_ECTODERMAL_PLACODE_DEVELOPMENT	15	0.452238	1.29935	0.155319	0.302323	1
GO_MAMMARY_GLAND_EPITHELIAL_CELL_DIFFERENTIATION	16	0.462716	1.29927	0.164706	0.3022	1
GO_TRANSFORMING_GROWTH_FACTOR_BETA_RECEPTOR_SIGNALING_PATHWAY	95	0.32395	1.29899	0.122249	0.302303	1
GO_CELLULAR_RESPONSE_TO_DSRNA	32	0.40421	1.29845	0.173077	0.302796	1
GO_ACTOMYOSIN_STRUCTURE_ORGANIZATION	74	0.324873	1.29845	0.123457	0.302554	1
GO_NEGATIVE_REGULATION_OF_NEURAL_PRECURSOR_CELL_PROLIFERATION	21	0.408393	1.29808	0.132118	0.302802	1
GO_CYTOKINE_PRODUCTION_INVOLVED_IN_IMMUNE_RESPONSE	17	0.450002	1.29795	0.164414	0.302725	1
GO_CELL_SUBSTRATE_ADHERENS_JUNCTION_ASSEMBLY	23	0.423886	1.29779	0.183761	0.302668	1
GO_REGULATION_OF_MEMBRANE_PERMEABILITY	67	0.323508	1.29739	0.118304	0.302973	1
GO_RESPONSE_TO_TEMPERATURE_STIMULUS	141	0.301173	1.29729	0.105121	0.302883	1
GO_CELLULAR_RESPONSE_TO_REACTIVE_OXYGEN_SPECIES	101	0.308475	1.29668	0.108586	0.303429	1
GO_AMMONIUM_TRANSPORT	55	0.337312	1.29667	0.1125	0.303195	1
GO_PURINE_CONTAINING_COMPOUND_BIOSYNTHETIC_PROCESS	111	0.294542	1.29667	0.0868545	0.302971	1
GO_REGULATION_OF_OXIDOREDUCTASE_ACTIVITY	88	0.305552	1.29624	0.0803324	0.303318	1
GO_REGULATION_OF_PROTEIN_IMPORT	178	0.28245	1.29586	0.0859189	0.303541	1
GO_REGULATION_OF_ESTABLISHMENT_OF_PROTEIN_LOCALIZATION_TO_PLASMA_MEMBRANE	46	0.328256	1.29571	0.112867	0.303512	1
GO_POSITIVE_REGULATION_OF_RELEASE_OF_SEQUESTERED_CALCIUM_ION_INTO_CYTOSOL	37	0.355849	1.29558	0.129114	0.303451	1
GO_HEART_DEVELOPMENT	446	0.276607	1.29533	0.0927835	0.303546	1
GO_LIPID_CATABOLIC_PROCESS	241	0.290718	1.29508	0.106132	0.303637	1
GO_ARP2_3_COMPLEX_MEDIATED_ACTIN_NUCLEATION	15	0.482103	1.29505	0.198312	0.303434	1
GO_POSITIVE_REGULATION_OF_MUSCLE_CONTRACTION	43	0.36677	1.29499	0.150121	0.303274	1
GO_CELLULAR_RESPONSE_TO_AMINO_ACID_STIMULUS	49	0.353814	1.2948	0.136259	0.30334	1
GO_POSITIVE_REGULATION_OF_BLOOD_PRESSURE	36	0.374019	1.29471	0.123711	0.30321	1
GO_REGULATION_OF_B_CELL_APOPTOTIC_PROCESS	18	0.453205	1.29461	0.179601	0.303139	1
GO_LENS_DEVELOPMENT_IN_CAMERA_TYPE_EYE	63	0.329759	1.29448	0.102302	0.30306	1
GO_POSITIVE_REGULATION_OF_PHOSPHOPROTEIN_PHOSPHATASE_ACTIVITY	15	0.4728	1.29432	0.195279	0.303025	1
GO_ORGAN_INDUCTION	16	0.417586	1.29431	0.170673	0.302789	1
GO_CELLULAR_RESPONSE_TO_OXYGEN_LEVELS	136	0.293488	1.29416	0.102041	0.302774	1
GO_HORMONE_METABOLIC_PROCESS	159	0.299342	1.29341	0.101408	0.30353	1
GO_PHOSPHATIDYLINOSITOL_METABOLIC_PROCESS	188	0.287601	1.2926	0.0700483	0.304387	1
GO_NEGATIVE_REGULATION_OF_PEPTIDYL_TYROSINE_PHOSPHORYLATION	37	0.373671	1.2925	0.147727	0.30431	1
GO_MRNA_TRANSCRIPTION_FROM_RNA_POLYMERASE_II_PROMOTER	15	0.467525	1.29214	0.183721	0.304511	1
GO_POSITIVE_REGULATION_OF_T_HELPER_CELL_DIFFERENTIATION	18	0.466653	1.29199	0.191011	0.304492	1
GO_NEGATIVE_REGULATION_OF_CALCIUM_ION_IMPORT	23	0.40978	1.29138	0.142212	0.305041	1
GO_MULTICELLULAR_ORGANISM_AGING	30	0.382412	1.29131	0.136364	0.304901	1
GO_MEMBRANE_LIPID_BIOSYNTHETIC_PROCESS	108	0.305915	1.29102	0.122622	0.30506	1
GO_REGULATION_OF_ORGAN_GROWTH	71	0.317583	1.29083	0.132678	0.305066	1
GO_CALCIUM_MEDIATED_SIGNALING	84	0.355485	1.29056	0.159806	0.305168	1
GO_MICROTUBULE_BUNDLE_FORMATION	56	0.416074	1.29053	0.231121	0.304974	1
GO_POSITIVE_REGULATION_OF_CELL_CYCLE_ARREST	81	0.368912	1.28974	0.194131	0.305841	1
GO_AMELOGENESIS	19	0.450672	1.28896	0.18578	0.306636	1
GO_REGULATION_OF_PROTEIN_ACTIVATION_CASCADE	34	0.445246	1.28817	0.215962	0.307476	1
GO_NEGATIVE_REGULATION_OF_VIRAL_TRANSCRIPTION	24	0.425315	1.28801	0.1566	0.307468	1
GO_REGULATION_OF_FATTY_ACID_METABOLIC_PROCESS	85	0.322867	1.28791	0.12212	0.307367	1
GO_RECEPTOR_INTERNALIZATION	46	0.360255	1.28778	0.148936	0.307306	1
GO_RESPONSE_TO_VITAMIN_A	20	0.423167	1.28729	0.138636	0.307717	1
GO_PURINERGIC_RECEPTOR_SIGNALING_PATHWAY	27	0.400544	1.28698	0.170561	0.307866	1
GO_APPENDAGE_DEVELOPMENT	164	0.316743	1.28675	0.13555	0.307962	1
GO_NEGATIVE_REGULATION_OF_RETINOIC_ACID_RECEPTOR_SIGNALING_PATHWAY	26	0.397691	1.28639	0.173996	0.30819	1
GO_ANTIGEN_PROCESSING_AND_PRESENTATION_OF_EXOGENOUS_PEPTIDE_ANTIGEN_VIA_MHC_CLASS_I	59	0.450174	1.28605	0.234568	0.308372	1
GO_NIK_NF_KAPPAB_SIGNALING	83	0.392482	1.28547	0.229675	0.308914	1
GO_APOPTOTIC_PROCESS_INVOLVED_IN_MORPHOGENESIS	15	0.476276	1.28482	0.190367	0.309551	1
GO_REGULATION_OF_ACTIN_FILAMENT_BASED_MOVEMENT	32	0.400696	1.284	0.170404	0.310387	1
GO_PROTEIN_LOCALIZATION_TO_CELL_PERIPHERY	149	0.303212	1.28357	0.156182	0.310728	1
GO_NEPHRIC_DUCT_DEVELOPMENT	15	0.481014	1.28292	0.2	0.311315	1
GO_REGULATION_OF_MORPHOGENESIS_OF_A_BRANCHING_STRUCTURE	53	0.336152	1.28245	0.144414	0.31177	1
GO_REGULATION_OF_ACTIN_FILAMENT_BUNDLE_ASSEMBLY	73	0.316297	1.28218	0.0960591	0.311893	1
GO_HOMEOSTASIS_OF_NUMBER_OF_CELLS_WITHIN_A_TISSUE	30	0.376266	1.28181	0.136986	0.312111	1
GO_MUSCLE_STRUCTURE_DEVELOPMENT	408	0.271576	1.2817	0.0963855	0.311988	1
GO_CEREBRAL_CORTEX_CELL_MIGRATION	40	0.406173	1.28124	0.195556	0.312423	1
GO_NEGATIVE_REGULATION_OF_TISSUE_REMODELING	17	0.411844	1.28021	0.150463	0.313576	1
GO_POSITIVE_REGULATION_OF_MUSCLE_CELL_DIFFERENTIATION	83	0.295343	1.28011	0.085213	0.313473	1
GO_ETHANOLAMINE_CONTAINING_COMPOUND_METABOLIC_PROCESS	84	0.324446	1.27973	0.128505	0.313742	1
GO_SPERM_CAPACITATION	17	0.433327	1.2794	0.178414	0.313913	1
GO_POSITIVE_REGULATION_OF_CHEMOKINE_PRODUCTION	49	0.382568	1.27907	0.196682	0.314146	1
GO_REGULATION_OF_OSTEOCLAST_DIFFERENTIATION	60	0.354795	1.27893	0.178654	0.314092	1
GO_REGULATION_OF_PLATELET_AGGREGATION	16	0.444182	1.27889	0.198758	0.313911	1
GO_POSITIVE_REGULATION_OF_ADHERENS_JUNCTION_ORGANIZATION	21	0.400212	1.27876	0.137019	0.313829	1
GO_RESPONSE_TO_INTERLEUKIN_4	30	0.401115	1.27787	0.184579	0.3148	1
GO_PROTEOGLYCAN_METABOLIC_PROCESS	81	0.321139	1.27786	0.139269	0.314575	1
GO_PROTEIN_POLYMERIZATION	63	0.30831	1.27714	0.132212	0.315383	1
GO_CALCIUM_ION_IMPORT_INTO_CYTOSOL	41	0.35628	1.27712	0.138015	0.315183	1
GO_REGULATION_OF_GLUCOSE_METABOLIC_PROCESS	97	0.293811	1.27705	0.0866142	0.315031	1
GO_POSITIVE_REGULATION_OF_LIPID_STORAGE	19	0.413482	1.27638	0.164474	0.315708	1
GO_NEGATIVE_REGULATION_OF_STEM_CELL_DIFFERENTIATION	41	0.34687	1.27637	0.149457	0.315496	1
GO_METANEPHRIC_NEPHRON_DEVELOPMENT	32	0.401305	1.27563	0.19407	0.31629	1
GO_POSITIVE_REGULATION_OF_PROTEIN_CATABOLIC_PROCESS	253	0.296969	1.27558	0.140426	0.316122	1
GO_REGULATION_OF_MUSCLE_CELL_DIFFERENTIATION	147	0.276858	1.27521	0.0824468	0.31641	1
GO_EPITHELIAL_CELL_APOPTOTIC_PROCESS	25	0.411151	1.27515	0.205674	0.316249	1
GO_RESPONSE_TO_EXOGENOUS_DSRNA	44	0.360588	1.27477	0.174636	0.316528	1
GO_RESPONSE_TO_TOXIC_SUBSTANCE	229	0.262619	1.27464	0.0730337	0.31647	1
GO_CELLULAR_RESPONSE_TO_ALKALOID	32	0.360486	1.27452	0.111399	0.316391	1
GO_REGULATION_OF_INTERFERON_GAMMA_BIOSYNTHETIC_PROCESS	16	0.490606	1.27404	0.225806	0.316769	1
GO_METANEPHROS_MORPHOGENESIS	28	0.384502	1.27392	0.16	0.316664	1
GO_ANION_TRANSPORT	488	0.287142	1.27362	0.0971129	0.316822	1
GO_GENITALIA_DEVELOPMENT	42	0.33871	1.2724	0.140921	0.318285	1
GO_REGULATION_OF_GLIOGENESIS	86	0.302079	1.27234	0.115196	0.318109	1
GO_CELLULAR_RESPONSE_TO_GAMMA_RADIATION	19	0.428877	1.27205	0.183628	0.318244	1
GO_INTRINSIC_APOPTOTIC_SIGNALING_PATHWAY_IN_RESPONSE_TO_DNA_DAMAGE	70	0.349156	1.27201	0.174497	0.318071	1
GO_REGULATION_OF_SEQUESTERING_OF_CALCIUM_ION	103	0.323583	1.27181	0.149877	0.318132	1
GO_RESPONSE_TO_CAMP	103	0.302862	1.27147	0.128852	0.318359	1
GO_LYMPH_VESSEL_DEVELOPMENT	20	0.445216	1.27139	0.222222	0.31825	1
GO_CELLULAR_MONOVALENT_INORGANIC_CATION_HOMEOSTASIS	92	0.332854	1.27124	0.162037	0.318213	1
GO_STEM_CELL_DIFFERENTIATION	186	0.289575	1.27121	0.123626	0.318009	1
GO_FC_EPSILON_RECEPTOR_SIGNALING_PATHWAY	124	0.331112	1.27105	0.188797	0.317983	1
GO_KERATINOCYTE_DIFFERENTIATION	100	0.326934	1.27089	0.1875	0.317957	1
GO_POSITIVE_REGULATION_OF_MESENCHYMAL_CELL_PROLIFERATION	27	0.38757	1.27063	0.175743	0.318084	1
GO_REGULATION_OF_STEROID_METABOLIC_PROCESS	73	0.318377	1.26994	0.101485	0.318776	1
GO_CELLULAR_RESPONSE_TO_NITROGEN_COMPOUND	480	0.263367	1.26973	0.0941476	0.318812	1
GO_REGULATION_OF_CELL_CYCLE_ARREST	102	0.339892	1.26972	0.187359	0.318596	1
GO_PROTEIN_PALMITOYLATION	23	0.390398	1.26956	0.176923	0.318577	1
GO_NEUROEPITHELIAL_CELL_DIFFERENTIATION	61	0.312148	1.26871	0.0982368	0.319487	1
GO_POSITIVE_REGULATION_OF_MITOCHONDRIAL_MEMBRANE_PERMEABILITY	17	0.413343	1.26821	0.183406	0.32002	1
GO_REGULATION_OF_STEROID_BIOSYNTHETIC_PROCESS	48	0.334617	1.2676	0.118357	0.320656	1
GO_CONNECTIVE_TISSUE_DEVELOPMENT	190	0.295483	1.26709	0.117318	0.321163	1
GO_LIPID_OXIDATION	70	0.363658	1.26592	0.181818	0.322508	1
GO_REGULATION_OF_FATTY_ACID_BIOSYNTHETIC_PROCESS	35	0.355274	1.26531	0.141509	0.32306	1
GO_CELLULAR_HORMONE_METABOLIC_PROCESS	102	0.311243	1.2652	0.119363	0.323017	1
GO_POSITIVE_REGULATION_OF_CHROMOSOME_SEGREGATION	23	0.494979	1.26515	0.258064	0.322837	1
GO_EPIDERMAL_CELL_DIFFERENTIATION	141	0.294787	1.26466	0.136483	0.323284	1
GO_NEGATIVE_REGULATION_OF_ENDOCYTOSIS	37	0.338945	1.26449	0.137555	0.323254	1
GO_REGULATION_OF_MONOOXYGENASE_ACTIVITY	59	0.32984	1.26426	0.157623	0.323345	1
GO_NONMOTILE_PRIMARY_CILIUM_ASSEMBLY	22	0.471462	1.26414	0.244576	0.323285	1
GO_POSITIVE_REGULATION_OF_PROTEIN_COMPLEX_ASSEMBLY	177	0.283977	1.26409	0.128329	0.323124	1
GO_STRIATED_MUSCLE_CELL_DIFFERENTIATION	161	0.288845	1.26392	0.109333	0.323121	1
GO_MESODERMAL_CELL_DIFFERENTIATION	26	0.427148	1.26375	0.178667	0.323115	1
GO_NUCLEOTIDE_EXCISION_REPAIR_DNA_GAP_FILLING	24	0.48737	1.26312	0.266533	0.32368	1
GO_MONOVALENT_INORGANIC_ANION_HOMEOSTASIS	19	0.395921	1.26292	0.169725	0.323733	1
GO_POSITIVE_REGULATION_OF_CYTOSKELETON_ORGANIZATION	166	0.278153	1.26277	0.0965347	0.323678	1
GO_OSTEOBLAST_DEVELOPMENT	18	0.410414	1.26274	0.172897	0.323483	1
GO_SECRETION_BY_CELL	469	0.295784	1.26183	0.180451	0.324502	1
GO_AMEBOIDAL_TYPE_CELL_MIGRATION	149	0.287383	1.26144	0.122396	0.324795	1
GO_REGULATION_OF_PROTEIN_COMPLEX_DISASSEMBLY	200	0.32363	1.26089	0.207792	0.325347	1
GO_RUFFLE_ORGANIZATION	20	0.416031	1.26088	0.191667	0.325116	1
GO_POSITIVE_REGULATION_OF_INTRINSIC_APOPTOTIC_SIGNALING_PATHWAY	47	0.339526	1.26077	0.162338	0.325024	1
GO_MONOCARBOXYLIC_ACID_BIOSYNTHETIC_PROCESS	160	0.272189	1.26059	0.0915179	0.325022	1
GO_ORGANIC_ANION_TRANSPORT	369	0.286597	1.26051	0.117801	0.324918	1
GO_MAGNESIUM_ION_TRANSMEMBRANE_TRANSPORT	16	0.504474	1.25933	0.252505	0.326299	1
GO_ALPHA_AMINO_ACID_METABOLIC_PROCESS	214	0.269868	1.259	0.0847059	0.326494	1
GO_NEGATIVE_REGULATION_OF_EMBRYONIC_DEVELOPMENT	26	0.372318	1.25868	0.161074	0.326679	1
GO_MAMMARY_GLAND_LOBULE_DEVELOPMENT	17	0.431122	1.25839	0.198582	0.326823	1
GO_RETINA_VASCULATURE_DEVELOPMENT_IN_CAMERA_TYPE_EYE	16	0.486076	1.25837	0.230588	0.326624	1
GO_POSITIVE_REGULATION_OF_T_CELL_MEDIATED_IMMUNITY	28	0.391131	1.25831	0.180467	0.326458	1
GO_HEAD_MORPHOGENESIS	35	0.36283	1.25823	0.167464	0.326325	1
GO_REGULATION_OF_EXECUTION_PHASE_OF_APOPTOSIS	24	0.373972	1.25815	0.18872	0.326191	1
GO_CEREBRAL_CORTEX_DEVELOPMENT	101	0.331139	1.25808	0.173719	0.326046	1
GO_NEGATIVE_REGULATION_OF_KIDNEY_DEVELOPMENT	17	0.414199	1.25704	0.183844	0.32722	1
GO_REGULATION_OF_ANATOMICAL_STRUCTURE_SIZE	450	0.274475	1.25703	0.143959	0.326996	1
GO_OOCYTE_DIFFERENTIATION	35	0.353309	1.25695	0.156328	0.326851	1
GO_REGULATION_OF_GRANULOCYTE_CHEMOTAXIS	37	0.402087	1.25627	0.209906	0.327567	1
GO_BLOOD_COAGULATION_FIBRIN_CLOT_FORMATION	25	0.457723	1.25568	0.228947	0.328093	1
GO_G2_DNA_DAMAGE_CHECKPOINT	30	0.422554	1.25535	0.244211	0.328276	1
GO_POSITIVE_REGULATION_OF_CELL_CYCLE	316	0.306079	1.25516	0.197674	0.328291	1
GO_CELLULAR_LIPID_CATABOLIC_PROCESS	149	0.301579	1.25494	0.151927	0.328358	1
GO_TRANSMEMBRANE_RECEPTOR_PROTEIN_SERINE_THREONINE_KINASE_SIGNALING_PATHWAY	185	0.270693	1.25462	0.111406	0.32857	1
GO_PATTERN_SPECIFICATION_PROCESS	403	0.282048	1.25398	0.138211	0.329212	1
GO_POSITIVE_REGULATION_OF_TRANSFORMING_GROWTH_FACTOR_BETA_PRODUCTION	16	0.426257	1.25369	0.182844	0.32936	1
GO_POSITIVE_REGULATION_OF_MITOTIC_CELL_CYCLE	119	0.334163	1.25335	0.203091	0.329562	1
GO_LOCALIZATION_WITHIN_MEMBRANE	120	0.288309	1.25288	0.145791	0.329987	1
GO_REGULATION_OF_MEIOTIC_NUCLEAR_DIVISION	29	0.363664	1.25268	0.184343	0.330014	1
GO_MONOSACCHARIDE_TRANSPORT	54	0.322938	1.25259	0.141509	0.329885	1
GO_MESENCHYMAL_TO_EPITHELIAL_TRANSITION	15	0.435633	1.25251	0.181564	0.329754	1
GO_NUCLEOSIDE_BISPHOSPHATE_METABOLIC_PROCESS	37	0.345076	1.2513	0.17382	0.331167	1
GO_RETINOIC_ACID_RECEPTOR_SIGNALING_PATHWAY	17	0.412373	1.25126	0.177419	0.330972	1
GO_NEGATIVE_REGULATION_OF_KINASE_ACTIVITY	242	0.261173	1.25032	0.122549	0.331983	1
GO_CILIUM_MOVEMENT	31	0.541057	1.25014	0.287383	0.332024	1
GO_REGULATION_OF_PROTEIN_EXIT_FROM_ENDOPLASMIC_RETICULUM	18	0.402928	1.25014	0.2	0.33179	1
GO_NEGATIVE_REGULATION_OF_CYCLIN_DEPENDENT_PROTEIN_KINASE_ACTIVITY	32	0.35217	1.24994	0.165605	0.331822	1
GO_OSTEOBLAST_DIFFERENTIATION	123	0.291839	1.24865	0.142132	0.333375	1
GO_REGULATION_OF_PEPTIDYL_THREONINE_PHOSPHORYLATION	35	0.333701	1.24855	0.127359	0.333296	1
GO_REPLACEMENT_OSSIFICATION	25	0.395285	1.24783	0.201087	0.334075	1
GO_MATURE_B_CELL_DIFFERENTIATION	16	0.431456	1.24779	0.19256	0.333907	1
GO_LIPID_STORAGE	26	0.360031	1.24777	0.177945	0.333703	1
GO_ACTIVATION_OF_GTPASE_ACTIVITY	75	0.317641	1.24727	0.150655	0.334108	1
GO_CELL_CYCLE_PHASE_TRANSITION	248	0.362656	1.2472	0.270103	0.333956	1
GO_POSITIVE_CHEMOTAXIS	35	0.365818	1.24713	0.160207	0.333837	1
GO_NEGATIVE_REGULATION_OF_RECEPTOR_MEDIATED_ENDOCYTOSIS	17	0.38762	1.24639	0.1875	0.334633	1
GO_REGULATION_OF_TRANSMEMBRANE_RECEPTOR_PROTEIN_SERINE_THREONINE_KINASE_SIGNALING_PATHWAY	201	0.274185	1.24628	0.114362	0.334537	1
GO_POSITIVE_REGULATION_OF_RECEPTOR_INTERNALIZATION	24	0.387016	1.24589	0.181818	0.334788	1
GO_CELLULAR_PROCESS_INVOLVED_IN_REPRODUCTION_IN_MULTICELLULAR_ORGANISM	235	0.264654	1.24539	0.109948	0.335224	1
GO_REGULATION_OF_CELL_CYCLE_G1_S_PHASE_TRANSITION	140	0.34206	1.24529	0.199557	0.33513	1
GO_REGULATION_OF_RECEPTOR_BINDING	16	0.409248	1.24514	0.188341	0.335097	1
GO_ORGANIC_ACID_TRANSMEMBRANE_TRANSPORT	99	0.318815	1.24507	0.173709	0.334974	1
GO_POSITIVE_REGULATION_OF_CELLULAR_COMPONENT_BIOGENESIS	374	0.254341	1.24495	0.0790816	0.334895	1
GO_ORGANELLE_MEMBRANE_FUSION	91	0.316341	1.24492	0.197368	0.33469	1
GO_INTERACTION_WITH_SYMBIONT	50	0.333598	1.24472	0.152225	0.334709	1
GO_NAD_METABOLIC_PROCESS	50	0.365495	1.24448	0.211329	0.3348	1
GO_REGULATION_OF_CELL_MIGRATION_INVOLVED_IN_SPROUTING_ANGIOGENESIS	19	0.423627	1.24448	0.201856	0.334565	1
GO_VASODILATION	24	0.404918	1.24415	0.206818	0.334748	1
GO_NEGATIVE_REGULATION_OF_NF_KAPPAB_TRANSCRIPTION_FACTOR_ACTIVITY	62	0.325995	1.2441	0.159091	0.33458	1
GO_REGULATION_OF_CENTROSOME_CYCLE	38	0.416668	1.24331	0.255102	0.335424	1
GO_ACTIN_CYTOSKELETON_REORGANIZATION	54	0.330202	1.24309	0.167401	0.335508	1
GO_DORSAL_VENTRAL_NEURAL_TUBE_PATTERNING	16	0.464333	1.24297	0.22335	0.335452	1
GO_GLYCOSYL_COMPOUND_BIOSYNTHETIC_PROCESS	90	0.30048	1.24209	0.137787	0.336393	1
GO_DOPAMINE_METABOLIC_PROCESS	24	0.398792	1.24191	0.178404	0.336393	1
GO_PHOSPHATIDYLCHOLINE_ACYL_CHAIN_REMODELING	26	0.379528	1.24144	0.173302	0.336817	1
GO_CELLULAR_SODIUM_ION_HOMEOSTASIS	18	0.472209	1.241	0.246085	0.337174	1
GO_MAMMARY_GLAND_MORPHOGENESIS	40	0.35481	1.24078	0.179803	0.337274	1
GO_CHONDROITIN_SULFATE_PROTEOGLYCAN_METABOLIC_PROCESS	42	0.34394	1.24023	0.179138	0.337822	1
GO_ACTIN_FILAMENT_POLYMERIZATION	21	0.418205	1.23987	0.239035	0.338079	1
GO_REGULATION_OF_PROTEIN_LOCALIZATION_TO_NUCLEUS	213	0.266184	1.23976	0.108235	0.337998	1
GO_RESPONSE_TO_X_RAY	30	0.423068	1.23974	0.223476	0.337787	1
GO_POSITIVE_REGULATION_OF_ALCOHOL_BIOSYNTHETIC_PROCESS	22	0.422725	1.23972	0.218009	0.337568	1
GO_REGULATION_OF_RENAL_SODIUM_EXCRETION	23	0.389882	1.23952	0.178273	0.337602	1
GO_CHLORIDE_TRANSPORT	98	0.320432	1.23938	0.20979	0.337563	1
GO_MONOCARBOXYLIC_ACID_METABOLIC_PROCESS	483	0.262652	1.23869	0.121495	0.338238	1
GO_MISMATCH_REPAIR	27	0.499469	1.23839	0.286885	0.338428	1
GO_POSITIVE_REGULATION_OF_INTERLEUKIN_12_PRODUCTION	32	0.399983	1.23589	0.230599	0.341596	1
GO_REGULATION_OF_HISTONE_H3_K4_METHYLATION	24	0.455393	1.23564	0.261339	0.34175	1
GO_MICROTUBULE_BASED_PROCESS	478	0.303725	1.23559	0.205011	0.341592	1
GO_B_CELL_DIFFERENTIATION	86	0.314057	1.23557	0.178241	0.341375	1
GO_MACROPHAGE_DIFFERENTIATION	18	0.466971	1.23498	0.248292	0.341972	1
GO_NEGATIVE_REGULATION_OF_CELLULAR_PROTEIN_LOCALIZATION	133	0.265107	1.2347	0.0894495	0.342084	1
GO_MESENCHYMAL_CELL_DIFFERENTIATION	132	0.29399	1.23398	0.171831	0.342873	1
GO_ISOPRENOID_METABOLIC_PROCESS	125	0.2911	1.23383	0.124675	0.342851	1
GO_CENTROSOME_DUPLICATION	31	0.466247	1.23379	0.305785	0.342689	1
GO_LENS_MORPHOGENESIS_IN_CAMERA_TYPE_EYE	17	0.436729	1.23367	0.236364	0.34263	1
GO_CELLULAR_RESPONSE_TO_RADIATION	134	0.303801	1.23277	0.173034	0.343683	1
GO_REGULATION_OF_NUCLEOCYTOPLASMIC_TRANSPORT	215	0.2684	1.23193	0.129808	0.344612	1
GO_ORGANIC_CATION_TRANSPORT	19	0.409468	1.23191	0.21179	0.3444	1
GO_REGULATION_OF_STEM_CELL_DIFFERENTIATION	107	0.30811	1.23191	0.148615	0.344175	1
GO_VITAMIN_TRANSPORT	31	0.382512	1.23109	0.205955	0.345145	1
GO_PURINE_NUCLEOSIDE_BIOSYNTHETIC_PROCESS	63	0.302522	1.2308	0.175	0.345302	1
GO_REGULATION_OF_MACROPHAGE_DERIVED_FOAM_CELL_DIFFERENTIATION	28	0.401042	1.23056	0.23445	0.345421	1
GO_CELLULAR_RESPONSE_TO_LEPTIN_STIMULUS	16	0.411601	1.23041	0.197561	0.345389	1
GO_POSITIVE_REGULATION_OF_TRANSCRIPTION_FACTOR_IMPORT_INTO_NUCLEUS	49	0.346713	1.23016	0.21957	0.345496	1
GO_NEGATIVE_REGULATION_OF_RESPONSE_TO_OXIDATIVE_STRESS	31	0.341983	1.23009	0.170561	0.345337	1
GO_MUSCLE_CELL_DIFFERENTIATION	222	0.266917	1.22969	0.144847	0.345669	1
GO_MICROTUBULE_CYTOSKELETON_ORGANIZATION	314	0.32177	1.22957	0.243848	0.345605	1
GO_RESPONSE_TO_CARBOHYDRATE	160	0.265619	1.22949	0.141711	0.345468	1
GO_MITOTIC_CYTOKINESIS	31	0.417812	1.22919	0.265306	0.345602	1
GO_PURINERGIC_NUCLEOTIDE_RECEPTOR_SIGNALING_PATHWAY	22	0.417038	1.2289	0.21513	0.345798	1
GO_RESPONSE_TO_CAFFEINE	17	0.413785	1.22871	0.181406	0.345844	1
GO_REGULATION_OF_CALCIUM_ION_TRANSPORT	199	0.301443	1.22805	0.196078	0.346534	1
GO_REGULATION_OF_LIPID_CATABOLIC_PROCESS	51	0.344277	1.22776	0.186441	0.346673	1
GO_STEM_CELL_PROLIFERATION	60	0.317939	1.22757	0.161039	0.346699	1
GO_CHROMOSOME_CONDENSATION	28	0.459887	1.22728	0.267223	0.346865	1
GO_REGULATION_OF_TRANSFORMING_GROWTH_FACTOR_BETA_PRODUCTION	25	0.3972	1.22727	0.204082	0.34665	1
GO_GLYCEROPHOSPHOLIPID_METABOLIC_PROCESS	286	0.259615	1.22722	0.106173	0.346497	1
GO_PURINE_NUCLEOSIDE_MONOPHOSPHATE_BIOSYNTHETIC_PROCESS	39	0.338811	1.22722	0.198661	0.346262	1
GO_REGULATION_OF_VASCULAR_ENDOTHELIAL_GROWTH_FACTOR_PRODUCTION	31	0.381242	1.22693	0.202381	0.346435	1
GO_POSITIVE_REGULATION_OF_ENDOTHELIAL_CELL_PROLIFERATION	67	0.32374	1.2266	0.222222	0.346646	1
GO_EPITHELIAL_CELL_PROLIFERATION	86	0.297307	1.22629	0.154472	0.346786	1
GO_TRANSITION_METAL_ION_TRANSPORT	105	0.304039	1.22546	0.161364	0.347721	1
GO_CELLULAR_RESPONSE_TO_GROWTH_HORMONE_STIMULUS	20	0.403419	1.2254	0.207243	0.347579	1
GO_POLYOL_TRANSPORT	17	0.408649	1.22474	0.214286	0.348299	1
GO_METAPHASE_PLATE_CONGRESSION	41	0.440691	1.22457	0.293878	0.34829	1
GO_REGULATION_OF_PROTEIN_CATABOLIC_PROCESS	376	0.276623	1.22427	0.171548	0.348465	1
GO_NEGATIVE_REGULATION_OF_INTRINSIC_APOPTOTIC_SIGNALING_PATHWAY_IN_RESPONSE_TO_DNA_DAMAGE	25	0.375052	1.22397	0.214286	0.348653	1
GO_REGULATION_OF_SMAD_PROTEIN_IMPORT_INTO_NUCLEUS	16	0.415599	1.2231	0.212719	0.349643	1
GO_NEGATIVE_REGULATION_OF_PROTEIN_BINDING	77	0.307588	1.22259	0.198598	0.350111	1
GO_EMBRYONIC_CAMERA_TYPE_EYE_DEVELOPMENT	35	0.379248	1.22241	0.213033	0.350116	1
GO_SMALL_MOLECULE_BIOSYNTHETIC_PROCESS	421	0.250572	1.2221	0.117788	0.350339	1
GO_ANION_TRANSMEMBRANE_TRANSPORT	245	0.29388	1.22174	0.171149	0.35064	1
GO_ERAD_PATHWAY	70	0.341025	1.2217	0.246548	0.350446	1
GO_REGULATION_OF_STAT_CASCADE	143	0.278509	1.22093	0.148825	0.351274	1
GO_REGULATION_OF_SEQUENCE_SPECIFIC_DNA_BINDING_TRANSCRIPTION_FACTOR_ACTIVITY	351	0.261667	1.22053	0.155718	0.351603	1
GO_ENDOCRINE_PANCREAS_DEVELOPMENT	37	0.35295	1.22034	0.191327	0.351643	1
GO_RESPONSE_TO_IONIZING_RADIATION	134	0.345084	1.21966	0.248858	0.352328	1
GO_REACTIVE_OXYGEN_SPECIES_BIOSYNTHETIC_PROCESS	23	0.398923	1.21927	0.201878	0.352661	1
GO_NEGATIVE_REGULATION_OF_FAT_CELL_DIFFERENTIATION	40	0.319871	1.2179	0.161692	0.354342	1
GO_VACUOLAR_ACIDIFICATION	15	0.443343	1.21755	0.232409	0.354595	1
GO_MODULATION_BY_HOST_OF_VIRAL_PROCESS	17	0.390908	1.21706	0.211454	0.354976	1
GO_RESPONSE_TO_INTERLEUKIN_6	26	0.386632	1.2168	0.215962	0.355105	1
GO_NUCLEOSIDE_TRANSPORT	16	0.395605	1.21666	0.205298	0.355033	1
GO_POSITIVE_REGULATION_OF_CATABOLIC_PROCESS	384	0.257565	1.21665	0.159292	0.354803	1
GO_ACTIN_NUCLEATION	21	0.393603	1.2162	0.236203	0.355207	1
GO_REGULATION_OF_RELEASE_OF_SEQUESTERED_CALCIUM_ION_INTO_CYTOSOL	72	0.341718	1.2161	0.218905	0.355113	1
GO_PROTEIN_FOLDING	207	0.292996	1.21603	0.214128	0.354975	1
GO_RESPONSE_TO_HYDROGEN_PEROXIDE	106	0.295818	1.2154	0.174359	0.355621	1
GO_LYMPH_NODE_DEVELOPMENT	16	0.456433	1.21439	0.266667	0.356777	1
GO_RESPONSE_TO_PURINE_CONTAINING_COMPOUND	156	0.276798	1.21321	0.153631	0.358173	1
GO_MYELOID_CELL_HOMEOSTASIS	84	0.306479	1.21301	0.195067	0.358234	1
GO_TRACHEA_DEVELOPMENT	20	0.383732	1.2128	0.205251	0.358285	1
GO_PHOSPHATIDIC_ACID_METABOLIC_PROCESS	31	0.350512	1.21265	0.204846	0.358241	1
GO_POSITIVE_REGULATION_OF_CELLULAR_RESPONSE_TO_TRANSFORMING_GROWTH_FACTOR_BETA_STIMULUS	24	0.396735	1.21203	0.23908	0.358866	1
GO_BODY_MORPHOGENESIS	43	0.330485	1.21194	0.161446	0.358752	1
GO_GLYCEROLIPID_METABOLIC_PROCESS	342	0.250354	1.21115	0.115578	0.359585	1
GO_POSITIVE_REGULATION_OF_DNA_METABOLIC_PROCESS	174	0.306642	1.20979	0.218543	0.361214	1
GO_REGULATION_OF_PROTEIN_COMPLEX_ASSEMBLY	350	0.256203	1.20957	0.154206	0.361283	1
GO_SOMATIC_DIVERSIFICATION_OF_IMMUNE_RECEPTORS	38	0.403026	1.20943	0.276371	0.361264	1
GO_CELLULAR_CARBOHYDRATE_CATABOLIC_PROCESS	32	0.359449	1.20895	0.222472	0.361666	1
GO_AXONEME_ASSEMBLY	34	0.486476	1.20823	0.341686	0.362433	1
GO_REACTIVE_NITROGEN_SPECIES_METABOLIC_PROCESS	17	0.417293	1.20795	0.23908	0.362592	1
GO_NEGATIVE_REGULATION_OF_FIBROBLAST_PROLIFERATION	27	0.363786	1.20744	0.221219	0.363081	1
GO_PEPTIDYL_ARGININE_MODIFICATION	18	0.402235	1.2072	0.258278	0.363207	1
GO_CELLULAR_RESPONSE_TO_STEROID_HORMONE_STIMULUS	211	0.256472	1.20699	0.137845	0.363272	1
GO_RESPONSE_TO_GONADOTROPIN	26	0.381361	1.2065	0.227979	0.363738	1
GO_POSITIVE_REGULATION_OF_BINDING	126	0.265906	1.20557	0.136709	0.364793	1
GO_DETOXIFICATION	70	0.315548	1.2055	0.198598	0.364649	1
GO_B_CELL_HOMEOSTASIS	21	0.405505	1.2054	0.23516	0.364555	1
GO_HAIR_CELL_DIFFERENTIATION	35	0.327874	1.20509	0.179361	0.364764	1
GO_PROTEIN_HYDROXYLATION	15	0.423937	1.2046	0.254818	0.365202	1
GO_NEGATIVE_REGULATION_OF_OSTEOCLAST_DIFFERENTIATION	24	0.400465	1.20457	0.231121	0.365009	1
GO_FATTY_ACID_BIOSYNTHETIC_PROCESS	104	0.277276	1.20444	0.172566	0.364956	1
GO_GLYCEROLIPID_BIOSYNTHETIC_PROCESS	205	0.254954	1.20404	0.122596	0.365296	1
GO_REGULATION_OF_CELLULAR_PH	72	0.311083	1.20396	0.209567	0.365193	1
GO_REGULATION_OF_CELL_MATRIX_ADHESION	88	0.300934	1.20394	0.203837	0.364975	1
GO_BILE_ACID_BIOSYNTHETIC_PROCESS	20	0.413001	1.20355	0.258064	0.365291	1
GO_POSITIVE_REGULATION_OF_PATHWAY_RESTRICTED_SMAD_PROTEIN_PHOSPHORYLATION	48	0.325004	1.20305	0.203008	0.365794	1
GO_MYOBLAST_FUSION	18	0.392432	1.20194	0.208845	0.367207	1
GO_REGULATION_OF_CYTOPLASMIC_TRANSPORT	461	0.242716	1.20183	0.131265	0.367118	1
GO_NEGATIVE_REGULATION_OF_PROTEIN_KINASE_B_SIGNALING	33	0.327278	1.2009	0.157407	0.368208	1
GO_ORGANIC_HYDROXY_COMPOUND_BIOSYNTHETIC_PROCESS	171	0.274727	1.19995	0.167959	0.369393	1
GO_POSITIVE_REGULATION_OF_SECRETION	356	0.256056	1.19973	0.149606	0.369454	1
GO_REGULATION_OF_GENERATION_OF_PRECURSOR_METABOLITES_AND_ENERGY	83	0.272428	1.1989	0.145679	0.370456	1
GO_MEMBRANE_FUSION	142	0.285546	1.1989	0.221983	0.37022	1
GO_ASTROCYTE_DIFFERENTIATION	37	0.326327	1.1985	0.210784	0.370547	1
GO_REGULATION_OF_CELLULAR_COMPONENT_SIZE	320	0.263844	1.19824	0.172662	0.370673	1
GO_SINGLE_ORGANISM_MEMBRANE_FUSION	117	0.283057	1.19777	0.214602	0.371094	1
GO_DOPAMINERGIC_NEURON_DIFFERENTIATION	27	0.362664	1.19759	0.215084	0.37116	1
GO_NITROGEN_CYCLE_METABOLIC_PROCESS	15	0.399139	1.19648	0.213823	0.372515	1
GO_METANEPHRIC_NEPHRON_MORPHOGENESIS	21	0.38589	1.19635	0.249364	0.372462	1
GO_TRIGLYCERIDE_CATABOLIC_PROCESS	21	0.395268	1.19513	0.237288	0.373979	1
GO_PHOSPHOLIPID_METABOLIC_PROCESS	341	0.247858	1.19494	0.13012	0.374009	1
GO_EYE_PHOTORECEPTOR_CELL_DEVELOPMENT	31	0.333004	1.19415	0.209302	0.374853	1
GO_REGULATION_OF_VESICLE_MEDIATED_TRANSPORT	452	0.26071	1.19409	0.21934	0.374682	1
GO_RESPONSE_TO_ORGANOPHOSPHORUS	138	0.270488	1.19284	0.165714	0.376245	1
GO_RESPONSE_TO_RADIATION	392	0.263418	1.19245	0.197619	0.37659	1
GO_PROSTATE_GLAND_DEVELOPMENT	40	0.332821	1.19244	0.214106	0.376351	1
GO_PANCREAS_DEVELOPMENT	68	0.312094	1.19244	0.205656	0.376117	1
GO_GLUCOSE_METABOLIC_PROCESS	116	0.278677	1.1918	0.182266	0.376723	1
GO_CELLULAR_RESPONSE_TO_LIGHT_STIMULUS	90	0.292896	1.19148	0.199566	0.376949	1
GO_ADHERENS_JUNCTION_ASSEMBLY	33	0.344917	1.19102	0.252155	0.37737	1
GO_STEROL_TRANSPORT	49	0.324394	1.19088	0.200489	0.377348	1
GO_CARDIAC_CELL_DEVELOPMENT	47	0.333129	1.19044	0.236585	0.377744	1
GO_RESPONSE_TO_FIBROBLAST_GROWTH_FACTOR	114	0.261434	1.19031	0.116208	0.377674	1
GO_POSITIVE_REGULATION_OF_NUCLEOSIDE_METABOLIC_PROCESS	23	0.33834	1.19014	0.195556	0.37769	1
GO_IMMUNOGLOBULIN_PRODUCTION_INVOLVED_IN_IMMUNOGLOBULIN_MEDIATED_IMMUNE_RESPONSE	19	0.42288	1.18992	0.290254	0.37775	1
GO_CD4_POSITIVE_ALPHA_BETA_T_CELL_ACTIVATION	33	0.363488	1.18969	0.252427	0.377842	1
GO_PROTEIN_KINASE_B_SIGNALING	33	0.35824	1.1896	0.239035	0.377739	1
GO_REGULATION_OF_EPITHELIAL_CELL_DIFFERENTIATION	118	0.287926	1.18911	0.195876	0.378183	1
GO_SKELETAL_MUSCLE_TISSUE_REGENERATION	23	0.356577	1.189	0.216518	0.378099	1
GO_ADP_METABOLIC_PROCESS	45	0.369833	1.1888	0.267516	0.378169	1
GO_NEGATIVE_REGULATION_OF_CALCIUM_ION_TRANSPORT_INTO_CYTOSOL	19	0.397866	1.18843	0.243678	0.378369	1
GO_ESTABLISHMENT_OR_MAINTENANCE_OF_CELL_POLARITY	135	0.282131	1.18836	0.179426	0.378225	1
GO_RESPONSE_TO_FATTY_ACID	83	0.291659	1.18824	0.211196	0.378131	1
GO_NEGATIVE_REGULATION_OF_CELL_CYCLE_PHASE_TRANSITION	139	0.339991	1.18794	0.283871	0.378278	1
GO_REGULATION_OF_MONONUCLEAR_CELL_MIGRATION	16	0.452275	1.18743	0.269521	0.378776	1
GO_NATURAL_KILLER_CELL_ACTIVATION_INVOLVED_IN_IMMUNE_RESPONSE	25	0.392207	1.1874	0.257447	0.378582	1
GO_REGULATION_OF_STEM_CELL_POPULATION_MAINTENANCE	17	0.404944	1.18719	0.254989	0.378663	1
GO_REGULATION_OF_PROTEIN_POLYMERIZATION	163	0.267972	1.18687	0.192744	0.378872	1
GO_CELLULAR_RESPONSE_TO_PROSTAGLANDIN_E_STIMULUS	18	0.41742	1.18679	0.231481	0.378757	1
GO_METANEPHROS_DEVELOPMENT	80	0.305348	1.18628	0.215297	0.379274	1
GO_PYRIMIDINE_NUCLEOSIDE_BIOSYNTHETIC_PROCESS	27	0.382077	1.18626	0.260606	0.379054	1
GO_PEPTIDYL_CYSTEINE_MODIFICATION	20	0.377531	1.18613	0.236726	0.379007	1
GO_POSITIVE_REGULATION_OF_NIK_NF_KAPPAB_SIGNALING	29	0.376704	1.18612	0.269474	0.378793	1
GO_FEMALE_GENITALIA_DEVELOPMENT	16	0.394987	1.18578	0.228438	0.379067	1
GO_VASCULAR_PROCESS_IN_CIRCULATORY_SYSTEM	158	0.290557	1.18561	0.195402	0.379076	1
GO_PROTEIN_HOMOOLIGOMERIZATION	243	0.239633	1.18446	0.127098	0.38048	1
GO_RESPONSE_TO_PH	38	0.343295	1.18445	0.19863	0.380257	1
GO_POSITIVE_REGULATION_OF_PROTEIN_DEACETYLATION	18	0.430268	1.18441	0.271399	0.380074	1
GO_HEPARAN_SULFATE_PROTEOGLYCAN_METABOLIC_PROCESS	28	0.354543	1.18436	0.239741	0.379923	1
GO_POSITIVE_REGULATION_OF_CELLULAR_PROTEIN_CATABOLIC_PROCESS	185	0.294545	1.18386	0.253521	0.380366	1
GO_MUSCLE_TISSUE_DEVELOPMENT	259	0.25832	1.18358	0.176638	0.380538	1
GO_REGULATION_OF_CYTOSOLIC_CALCIUM_ION_CONCENTRATION	199	0.280303	1.18344	0.22252	0.380495	1
GO_MONOSACCHARIDE_METABOLIC_PROCESS	195	0.262871	1.18332	0.176768	0.380436	1
GO_PRIMARY_ALCOHOL_METABOLIC_PROCESS	46	0.329438	1.18326	0.213793	0.380285	1
GO_CELLULAR_EXTRAVASATION	24	0.431883	1.18303	0.297229	0.380378	1
GO_POSITIVE_REGULATION_OF_ION_TRANSPORT	225	0.273286	1.1824	0.228643	0.381061	1
GO_PHAGOCYTOSIS_RECOGNITION	15	0.413261	1.18219	0.253623	0.381131	1
GO_CELL_FATE_COMMITMENT	218	0.275934	1.18193	0.208696	0.381269	1
GO_NEGATIVE_REGULATION_OF_CELL_CYCLE_PROCESS	203	0.321175	1.18193	0.272926	0.381039	1
GO_REGULATION_OF_HETEROTYPIC_CELL_CELL_ADHESION	18	0.425715	1.18107	0.254054	0.381968	1
GO_POSITIVE_REGULATION_OF_MULTI_ORGANISM_PROCESS	148	0.266655	1.18022	0.2	0.382901	1
GO_REGULATION_OF_LAMELLIPODIUM_ORGANIZATION	33	0.345267	1.17997	0.257282	0.383037	1
GO_POSITIVE_REGULATION_OF_KIDNEY_DEVELOPMENT	41	0.326922	1.17983	0.216578	0.382995	1
GO_EMBRYONIC_SKELETAL_SYSTEM_DEVELOPMENT	119	0.307835	1.17963	0.243781	0.383051	1
GO_MESODERM_DEVELOPMENT	114	0.288568	1.17897	0.196185	0.383733	1
GO_NEGATIVE_REGULATION_OF_CYTOSKELETON_ORGANIZATION	207	0.292169	1.17793	0.257206	0.384921	1
GO_RESPONSE_TO_CALCIUM_ION	113	0.28529	1.17761	0.238771	0.385182	1
GO_HEART_VALVE_DEVELOPMENT	32	0.358803	1.17721	0.256545	0.385523	1
GO_NEURAL_TUBE_FORMATION	93	0.318845	1.17719	0.2713	0.3853	1
GO_STRAND_DISPLACEMENT	25	0.50996	1.1768	0.359408	0.385614	1
GO_XENOPHAGY	102	0.280107	1.17656	0.213777	0.385694	1
GO_INTRINSIC_APOPTOTIC_SIGNALING_PATHWAY	147	0.269155	1.17616	0.208333	0.386037	1
GO_ERROR_FREE_TRANSLESION_SYNTHESIS	17	0.485679	1.17598	0.322515	0.386049	1
GO_REGULATION_OF_STRESS_ACTIVATED_PROTEIN_KINASE_SIGNALING_CASCADE	193	0.247076	1.17594	0.159353	0.385868	1
GO_FOREBRAIN_CELL_MIGRATION	59	0.342125	1.17582	0.251131	0.385819	1
GO_EAR_DEVELOPMENT	191	0.255052	1.17434	0.181818	0.387645	1
GO_NEGATIVE_REGULATION_OF_PROTEIN_TYROSINE_KINASE_ACTIVITY	19	0.401894	1.1743	0.273543	0.387466	1
GO_SEX_DIFFERENTIATION	259	0.245322	1.17384	0.134328	0.387894	1
GO_VESICLE_TARGETING	76	0.304152	1.1733	0.25	0.388412	1
GO_OXIDOREDUCTION_COENZYME_METABOLIC_PROCESS	98	0.294967	1.17329	0.223656	0.388194	1
GO_NUCLEOSIDE_DIPHOSPHATE_METABOLIC_PROCESS	80	0.312085	1.17183	0.255365	0.390113	1
GO_RESPONSE_TO_INCREASED_OXYGEN_LEVELS	23	0.373959	1.17012	0.272947	0.392431	1
GO_REGULATION_OF_CARBOHYDRATE_CATABOLIC_PROCESS	41	0.301247	1.16945	0.212766	0.393111	1
GO_REGULATION_OF_PROTEIN_EXPORT_FROM_NUCLEUS	33	0.333794	1.16888	0.25486	0.393697	1
GO_NUCLEOPHAGY	17	0.408015	1.16862	0.294007	0.393842	1
GO_DEVELOPMENT_OF_PRIMARY_SEXUAL_CHARACTERISTICS	210	0.250316	1.16835	0.175637	0.39395	1
GO_POSITIVE_REGULATION_OF_LEUKOCYTE_APOPTOTIC_PROCESS	28	0.365162	1.16785	0.279236	0.394477	1
GO_REGULATION_OF_PLASMA_LIPOPROTEIN_PARTICLE_LEVELS	45	0.340751	1.16744	0.255269	0.394818	1
GO_NUCLEAR_ENVELOPE_ORGANIZATION	76	0.369928	1.16731	0.360558	0.394759	1
GO_SIGNAL_TRANSDUCTION_BY_PROTEIN_PHOSPHORYLATION	397	0.238689	1.16685	0.192802	0.395193	1
GO_ORGANELLE_DISASSEMBLY	176	0.253941	1.16673	0.199125	0.395143	1
GO_NEGATIVE_REGULATION_OF_HOMEOSTATIC_PROCESS	122	0.256324	1.16666	0.15869	0.395006	1
GO_OLFACTORY_BULB_INTERNEURON_DIFFERENTIATION	15	0.395649	1.16644	0.237374	0.395114	1
GO_RESPONSE_TO_PEPTIDE	393	0.241736	1.1662	0.167553	0.395245	1
GO_REGULATION_OF_ACTIN_NUCLEATION	26	0.349767	1.16613	0.258656	0.395095	1
GO_MORPHOGENESIS_OF_EMBRYONIC_EPITHELIUM	132	0.292034	1.16589	0.253731	0.395174	1
GO_MICROVILLUS_ORGANIZATION	19	0.420021	1.16565	0.298539	0.395287	1
GO_PROTEIN_HOMOTRIMERIZATION	19	0.361859	1.16547	0.268349	0.395274	1
GO_TEMPERATURE_HOMEOSTASIS	25	0.396057	1.16534	0.290179	0.395228	1
GO_MONOCYTE_DIFFERENTIATION	16	0.401144	1.16509	0.256944	0.395363	1
GO_NEGATIVE_REGULATION_OF_INTRINSIC_APOPTOTIC_SIGNALING_PATHWAY	82	0.283492	1.16506	0.221219	0.395158	1
GO_CELLULAR_ANION_HOMEOSTASIS	15	0.387125	1.16503	0.261959	0.394956	1
GO_NEGATIVE_REGULATION_OF_HEART_CONTRACTION	20	0.404351	1.16493	0.285393	0.39487	1
GO_PROTEIN_TETRAMERIZATION	128	0.264493	1.16488	0.208817	0.394693	1
GO_NEGATIVE_REGULATION_OF_SEQUENCE_SPECIFIC_DNA_BINDING_TRANSCRIPTION_FACTOR_ACTIVITY	129	0.265097	1.16458	0.222749	0.3949	1
GO_REGULATION_OF_EXTRINSIC_APOPTOTIC_SIGNALING_PATHWAY_IN_ABSENCE_OF_LIGAND	46	0.322889	1.1639	0.238213	0.39562	1
GO_NOSE_DEVELOPMENT	15	0.415735	1.16302	0.283251	0.396704	1
GO_POTASSIUM_ION_HOMEOSTASIS	18	0.421413	1.16301	0.292627	0.396478	1
GO_REGULATION_OF_PROTEIN_TARGETING_TO_MITOCHONDRION	90	0.275017	1.16256	0.215385	0.396889	1
GO_REGULATION_OF_LIPID_STORAGE	40	0.325047	1.16234	0.261792	0.396951	1
GO_LIPID_DIGESTION	21	0.372943	1.16201	0.233796	0.39721	1
GO_REGULATION_OF_HEART_MORPHOGENESIS	29	0.361806	1.16134	0.294537	0.398011	1
GO_CELLULAR_RESPONSE_TO_PEPTIDE	266	0.249797	1.16101	0.212048	0.398212	1
GO_EYE_PHOTORECEPTOR_CELL_DIFFERENTIATION	42	0.297603	1.16075	0.234867	0.398362	1
GO_REGULATION_OF_CELL_CYCLE_PHASE_TRANSITION	311	0.303326	1.16031	0.289308	0.398754	1
GO_NEGATIVE_REGULATION_OF_TRANSFERASE_ACTIVITY	340	0.247276	1.1596	0.191038	0.399578	1
GO_POSITIVE_REGULATION_OF_MACROPHAGE_DERIVED_FOAM_CELL_DIFFERENTIATION	15	0.427229	1.1594	0.291262	0.399616	1
GO_WATER_SOLUBLE_VITAMIN_METABOLIC_PROCESS	83	0.284523	1.15925	0.218263	0.399603	1
GO_ERROR_PRONE_TRANSLESION_SYNTHESIS	19	0.477508	1.15914	0.331967	0.399521	1
GO_REGULATION_OF_CELLULAR_AMINE_METABOLIC_PROCESS	87	0.321799	1.15879	0.290828	0.399815	1
GO_MICROTUBULE_ORGANIZING_CENTER_ORGANIZATION	78	0.374079	1.15854	0.336864	0.399912	1
GO_REGULATION_OF_FIBROBLAST_MIGRATION	27	0.326979	1.15837	0.223529	0.399907	1
GO_ORGAN_MATURATION	18	0.390842	1.15802	0.285377	0.40016	1
GO_JNK_CASCADE	79	0.27363	1.15779	0.212617	0.400259	1
GO_SPECIFICATION_OF_SYMMETRY	110	0.294597	1.1577	0.253133	0.400148	1
GO_NUCLEOTIDE_BINDING_DOMAIN_LEUCINE_RICH_REPEAT_CONTAINING_RECEPTOR_SIGNALING_PATHWAY	27	0.37271	1.15728	0.303823	0.400501	1
GO_POSITIVE_REGULATION_OF_CELL_MORPHOGENESIS_INVOLVED_IN_DIFFERENTIATION	158	0.258788	1.15664	0.211587	0.401188	1
GO_REGULATION_OF_ESTABLISHMENT_OF_PLANAR_POLARITY	110	0.310097	1.15653	0.27051	0.401115	1
GO_INNER_EAR_MORPHOGENESIS	92	0.278199	1.1561	0.226087	0.401557	1
GO_INTERSTRAND_CROSS_LINK_REPAIR	38	0.428802	1.15593	0.352083	0.401555	1
GO_NEGATIVE_REGULATION_OF_PROTEIN_COMPLEX_DISASSEMBLY	158	0.308221	1.15543	0.296296	0.402117	1
GO_COLUMNAR_CUBOIDAL_EPITHELIAL_CELL_DIFFERENTIATION	103	0.26985	1.15435	0.209115	0.403454	1
GO_SULFATION	16	0.403874	1.15329	0.284738	0.404805	1
GO_NEGATIVE_REGULATION_OF_PROTEIN_POLYMERIZATION	54	0.296798	1.15314	0.238318	0.404758	1
GO_NEGATIVE_REGULATION_OF_ENDOTHELIAL_CELL_MIGRATION	37	0.331227	1.15306	0.248139	0.404659	1
GO_ASPARTATE_FAMILY_AMINO_ACID_METABOLIC_PROCESS	52	0.300716	1.15232	0.257545	0.405457	1
GO_NEGATIVE_REGULATION_OF_SMOOTH_MUSCLE_CELL_PROLIFERATION	35	0.349365	1.15173	0.294264	0.406064	1
GO_RESPONSE_TO_INTERLEUKIN_1	109	0.302566	1.15104	0.277635	0.406786	1
GO_RESPONSE_TO_ALKALOID	133	0.267507	1.15033	0.234501	0.407616	1
GO_RESPONSE_TO_STEROL	23	0.347286	1.15027	0.244493	0.407489	1
GO_REGULATION_OF_MITOTIC_CELL_CYCLE	448	0.287764	1.15005	0.315678	0.40759	1
GO_COENZYME_A_METABOLIC_PROCESS	17	0.382506	1.14949	0.274286	0.408177	1
GO_ORGANIC_HYDROXY_COMPOUND_METABOLIC_PROCESS	472	0.239351	1.1488	0.193717	0.409001	1
GO_MACROMITOPHAGY	128	0.250101	1.14835	0.192661	0.409413	1
GO_NEGATIVE_REGULATION_OF_ANION_TRANSPORT	32	0.338425	1.14828	0.296209	0.409277	1
GO_COENZYME_METABOLIC_PROCESS	249	0.26093	1.14798	0.25054	0.409484	1
GO_PERIPHERAL_NERVOUS_SYSTEM_AXON_ENSHEATHMENT	21	0.385913	1.14782	0.293737	0.409471	1
GO_RESPONSE_TO_CORTICOSTERONE	26	0.389182	1.1474	0.291284	0.409872	1
GO_REGULATION_OF_DNA_BINDING	92	0.284298	1.14722	0.235897	0.409904	1
GO_SPINAL_CORD_PATTERNING	21	0.389081	1.14678	0.298289	0.410315	1
GO_PYRIMIDINE_CONTAINING_COMPOUND_BIOSYNTHETIC_PROCESS	37	0.343992	1.14572	0.285714	0.411654	1
GO_NEPHRON_EPITHELIUM_DEVELOPMENT	93	0.275754	1.14551	0.252149	0.411755	1
GO_REGULATION_OF_CELL_GROWTH	376	0.233451	1.14545	0.184211	0.411598	1
GO_REGULATION_OF_JNK_CASCADE	155	0.250902	1.14506	0.213457	0.41198	1
GO_ORGANIC_ACID_TRANSPORT	252	0.264497	1.144	0.258064	0.413297	1
GO_SPINDLE_LOCALIZATION	37	0.36974	1.14299	0.309013	0.414554	1
GO_KIDNEY_EPITHELIUM_DEVELOPMENT	125	0.271008	1.14269	0.239766	0.414755	1
GO_CHONDROITIN_SULFATE_PROTEOGLYCAN_BIOSYNTHETIC_PROCESS	29	0.354631	1.14235	0.281046	0.41505	1
GO_INNER_EAR_RECEPTOR_STEREOCILIUM_ORGANIZATION	20	0.35568	1.14181	0.261792	0.415553	1
GO_NEGATIVE_REGULATION_OF_MITOTIC_CELL_CYCLE	185	0.318516	1.14152	0.321199	0.415764	1
GO_INOSITOL_LIPID_MEDIATED_SIGNALING	116	0.269806	1.14144	0.237705	0.415646	1
GO_MEMBRANE_LIPID_CATABOLIC_PROCESS	22	0.381481	1.14141	0.311403	0.415457	1
GO_SMOOTH_MUSCLE_TISSUE_DEVELOPMENT	18	0.403868	1.14125	0.305489	0.415453	1
GO_FIBROBLAST_GROWTH_FACTOR_RECEPTOR_SIGNALING_PATHWAY	83	0.258626	1.14087	0.214092	0.415787	1
GO_COLUMNAR_CUBOIDAL_EPITHELIAL_CELL_DEVELOPMENT	43	0.302327	1.14076	0.24	0.415708	1
GO_REGULATION_OF_ORGAN_FORMATION	32	0.321382	1.14018	0.274667	0.416327	1
GO_MESENCHYME_DEVELOPMENT	186	0.263873	1.13964	0.245562	0.416922	1
GO_EMBRYONIC_DIGIT_MORPHOGENESIS	58	0.329763	1.13963	0.296729	0.416691	1
GO_REGULATION_OF_EPITHELIAL_TO_MESENCHYMAL_TRANSITION	63	0.284362	1.13908	0.232099	0.417324	1
GO_MITOTIC_DNA_INTEGRITY_CHECKPOINT	94	0.34049	1.13839	0.346983	0.418181	1
GO_POSITIVE_REGULATION_OF_CALCIUM_ION_TRANSPORT_INTO_CYTOSOL	50	0.285747	1.1381	0.244094	0.418358	1
GO_DEPHOSPHORYLATION	261	0.242554	1.13801	0.231441	0.418237	1
GO_BLASTOCYST_DEVELOPMENT	60	0.326717	1.13798	0.312073	0.418031	1
GO_OUTFLOW_TRACT_MORPHOGENESIS	55	0.3024	1.13712	0.262032	0.419066	1
GO_CELL_VOLUME_HOMEOSTASIS	27	0.33179	1.13611	0.267416	0.420308	1
GO_GOLGI_VESICLE_TRANSPORT	309	0.263348	1.13571	0.298354	0.420703	1
GO_RECOMBINATIONAL_REPAIR	69	0.392222	1.13567	0.383023	0.420498	1
GO_NEGATIVE_REGULATION_OF_DEPHOSPHORYLATION	69	0.293771	1.13529	0.282937	0.420832	1
GO_AZOLE_TRANSPORT	15	0.387174	1.13517	0.315068	0.420772	1
GO_GLYCOSPHINGOLIPID_BIOSYNTHETIC_PROCESS	24	0.34311	1.13492	0.284424	0.42092	1
GO_RESPONSE_TO_MUSCLE_STRETCH	19	0.381038	1.13488	0.274939	0.420726	1
GO_REGULATION_OF_NITRIC_OXIDE_SYNTHASE_BIOSYNTHETIC_PROCESS	18	0.385979	1.1342	0.290749	0.42148	1
GO_FOREBRAIN_GENERATION_OF_NEURONS	65	0.289549	1.13383	0.272727	0.421763	1
GO_PROSTANOID_BIOSYNTHETIC_PROCESS	18	0.393719	1.13382	0.308924	0.421539	1
GO_NEGATIVE_REGULATION_OF_INTRINSIC_APOPTOTIC_SIGNALING_PATHWAY_BY_P53_CLASS_MEDIATOR	17	0.385381	1.13379	0.27451	0.421334	1
GO_POSTREPLICATION_REPAIR	48	0.394629	1.13362	0.35497	0.421359	1
GO_RESPONSE_TO_FOOD	19	0.354946	1.13305	0.305556	0.421994	1
GO_POSITIVE_REGULATION_OF_LAMELLIPODIUM_ASSEMBLY	15	0.407312	1.1326	0.317865	0.422424	1
GO_CELLULAR_COMPONENT_DISASSEMBLY	494	0.250612	1.13187	0.281319	0.423277	1
GO_NEGATIVE_REGULATION_OF_CALCIUM_MEDIATED_SIGNALING	18	0.402164	1.13145	0.319005	0.423655	1
GO_REGULATION_OF_PROTEIN_HOMODIMERIZATION_ACTIVITY	22	0.344854	1.13132	0.288172	0.42367	1
GO_REGULATION_OF_RECEPTOR_MEDIATED_ENDOCYTOSIS	78	0.283328	1.1307	0.272953	0.424384	1
GO_CELL_FATE_SPECIFICATION	66	0.309787	1.13036	0.278215	0.424673	1
GO_POSITIVE_REGULATION_OF_ACTIN_FILAMENT_POLYMERIZATION	61	0.29088	1.13024	0.262673	0.424583	1
GO_PROTEIN_HETEROTETRAMERIZATION	37	0.387695	1.13017	0.335586	0.42442	1
GO_REGULATION_OF_BINDING	278	0.239134	1.13013	0.203931	0.424248	1
GO_REGULATION_OF_ANDROGEN_RECEPTOR_SIGNALING_PATHWAY	22	0.350473	1.12983	0.305195	0.424438	1
GO_DEVELOPMENTAL_GROWTH_INVOLVED_IN_MORPHOGENESIS	103	0.272384	1.12976	0.245524	0.424306	1
GO_T_CELL_PROLIFERATION	34	0.364633	1.12942	0.325221	0.424546	1
GO_TOLL_LIKE_RECEPTOR_4_SIGNALING_PATHWAY	18	0.409225	1.12914	0.33264	0.424699	1
GO_EAR_MORPHOGENESIS	111	0.262538	1.12904	0.222535	0.424618	1
GO_TRANSLESION_SYNTHESIS	36	0.405366	1.12902	0.37525	0.4244	1
GO_DNA_REPLICATION_INITIATION	29	0.491902	1.12886	0.410417	0.424435	1
GO_CARDIOCYTE_DIFFERENTIATION	92	0.280908	1.1285	0.251323	0.424711	1
GO_NEGATIVE_REGULATION_OF_HEMATOPOIETIC_PROGENITOR_CELL_DIFFERENTIATION	24	0.377235	1.1278	0.331126	0.425579	1
GO_DNA_REPLICATION_INDEPENDENT_NUCLEOSOME_ORGANIZATION	48	0.407964	1.12779	0.366255	0.425348	1
GO_POSITIVE_REGULATION_OF_SEQUESTERING_OF_CALCIUM_ION	16	0.408636	1.1277	0.309255	0.425238	1
GO_ARGININE_METABOLIC_PROCESS	17	0.387998	1.12751	0.308036	0.425279	1
GO_PROTEIN_HOMOTETRAMERIZATION	57	0.27533	1.12707	0.256039	0.425681	1
GO_REGULATION_OF_DNA_METABOLIC_PROCESS	321	0.286666	1.12686	0.315789	0.425762	1
GO_PYRIMIDINE_NUCLEOTIDE_METABOLIC_PROCESS	43	0.331302	1.12663	0.294715	0.425832	1
GO_REGULATION_OF_CALCIUM_ION_TRANSMEMBRANE_TRANSPORT	110	0.301867	1.12655	0.322727	0.425727	1
GO_DNA_STRAND_ELONGATION	29	0.459709	1.12649	0.398357	0.425571	1
GO_DIVALENT_INORGANIC_CATION_TRANSPORT	254	0.272848	1.12593	0.297235	0.426179	1
GO_REGULATION_OF_CELLULAR_AMINO_ACID_METABOLIC_PROCESS	66	0.348417	1.1259	0.349892	0.425967	1
GO_REGULATION_OF_SPROUTING_ANGIOGENESIS	28	0.346161	1.1249	0.31401	0.427187	1
GO_ECTODERM_DEVELOPMENT	20	0.349425	1.12488	0.292017	0.426961	1
GO_NEGATIVE_REGULATION_OF_CELL_CYCLE	409	0.26664	1.12469	0.303097	0.427022	1
GO_PHOSPHOLIPID_CATABOLIC_PROCESS	29	0.34532	1.12444	0.295359	0.427177	1
GO_RESPONSE_TO_RETINOIC_ACID	102	0.268065	1.12401	0.23622	0.427565	1
GO_OOGENESIS	61	0.274807	1.12313	0.259901	0.428614	1
GO_REGULATION_OF_HOMEOSTATIC_PROCESS	429	0.228986	1.12305	0.227147	0.428475	1
GO_GLYCOSIDE_METABOLIC_PROCESS	15	0.404381	1.12296	0.306695	0.428364	1
GO_CELL_DIVISION	433	0.30378	1.12223	0.358607	0.429271	1
GO_FACE_DEVELOPMENT	49	0.29816	1.12158	0.276699	0.429999	1
GO_REGULATION_OF_MYELOID_CELL_APOPTOTIC_PROCESS	23	0.346775	1.12158	0.30839	0.429756	1
GO_POSITIVE_REGULATION_OF_VIRAL_GENOME_REPLICATION	29	0.346816	1.12109	0.301426	0.430255	1
GO_CELLULAR_RESPONSE_TO_EPIDERMAL_GROWTH_FACTOR_STIMULUS	23	0.347208	1.12021	0.280182	0.431327	1
GO_EPITHELIAL_CILIUM_MOVEMENT	18	0.466196	1.11998	0.369369	0.431454	1
GO_RESPONSE_TO_PROSTAGLANDIN_E	25	0.349883	1.11996	0.29385	0.431227	1
GO_EXCRETION	43	0.332793	1.11983	0.308511	0.431152	1
GO_NEGATIVE_REGULATION_OF_PEPTIDYL_SERINE_PHOSPHORYLATION	21	0.350295	1.11888	0.309368	0.432398	1
GO_NEGATIVE_REGULATION_OF_ALCOHOL_BIOSYNTHETIC_PROCESS	17	0.380864	1.11879	0.309134	0.43227	1
GO_REGULATION_OF_ANOIKIS	24	0.349379	1.11823	0.332558	0.432952	1
GO_RELEASE_OF_CYTOCHROME_C_FROM_MITOCHONDRIA	22	0.358945	1.11818	0.326622	0.432776	1
GO_NEUROMUSCULAR_JUNCTION_DEVELOPMENT	35	0.313794	1.11811	0.311512	0.432652	1
GO_RESPONSE_TO_ZINC_ION	55	0.286614	1.11804	0.281984	0.432511	1
GO_ALCOHOL_METABOLIC_PROCESS	341	0.238308	1.11804	0.231325	0.432271	1
GO_MIDBRAIN_DEVELOPMENT	87	0.256269	1.11693	0.263027	0.433726	1
GO_RETINA_HOMEOSTASIS	63	0.290743	1.11678	0.300518	0.433697	1
GO_MULTICELLULAR_ORGANISM_GROWTH	75	0.27222	1.11614	0.282937	0.434402	1
GO_REGULATION_OF_INTRACELLULAR_STEROID_HORMONE_RECEPTOR_SIGNALING_PATHWAY	54	0.300289	1.1155	0.287526	0.435165	1
GO_ISOTYPE_SWITCHING	16	0.415482	1.11543	0.358491	0.43501	1
GO_REGIONALIZATION	301	0.254165	1.1151	0.269122	0.435282	1
GO_REGULATION_OF_CALCIUM_ION_TRANSPORT_INTO_CYTOSOL	89	0.286477	1.11501	0.31068	0.435174	1
GO_CARBOHYDRATE_HOMEOSTASIS	162	0.24136	1.11496	0.244565	0.435024	1
GO_NEGATIVE_REGULATION_OF_VIRAL_ENTRY_INTO_HOST_CELL	18	0.392412	1.11483	0.308219	0.434976	1
GO_RESPONSE_TO_LEPTIN	20	0.352495	1.11469	0.284987	0.434941	1
GO_REGULATION_OF_MESENCHYMAL_CELL_PROLIFERATION	34	0.325855	1.11442	0.300505	0.435123	1
GO_REGULATION_OF_MUSCLE_CONTRACTION	143	0.288349	1.11393	0.290244	0.435631	1
GO_CALCIUM_INDEPENDENT_CELL_CELL_ADHESION_VIA_PLASMA_MEMBRANE_CELL_ADHESION_MOLECULES	21	0.403124	1.11349	0.348894	0.436064	1
GO_AXONEMAL_DYNEIN_COMPLEX_ASSEMBLY	17	0.526062	1.11329	0.397701	0.436124	1
GO_REGULATION_OF_OXIDATIVE_STRESS_INDUCED_CELL_DEATH	41	0.29169	1.11315	0.288684	0.436125	1
GO_POSITIVE_REGULATION_OF_JUN_KINASE_ACTIVITY	60	0.280878	1.11314	0.291855	0.435895	1
GO_STRESS_ACTIVATED_PROTEIN_KINASE_SIGNALING_CASCADE	100	0.258686	1.11311	0.269231	0.435689	1
GO_LYTIC_VACUOLE_ORGANIZATION	50	0.307147	1.11301	0.284836	0.4356	1
GO_POSITIVE_REGULATION_OF_LIPID_CATABOLIC_PROCESS	25	0.381557	1.11248	0.296912	0.436162	1
GO_HEART_GROWTH	22	0.356942	1.11243	0.322222	0.435996	1
GO_CYTOKINESIS	83	0.307827	1.11197	0.363071	0.436474	1
GO_REGULATION_OF_LIPID_TRANSPORT	91	0.261955	1.11188	0.280654	0.43638	1
GO_REGULATION_OF_WNT_SIGNALING_PATHWAY	297	0.237994	1.11168	0.264935	0.436469	1
GO_REGULATION_OF_THYMOCYTE_AGGREGATION	24	0.323944	1.11128	0.305288	0.436839	1
GO_MYOFIBRIL_ASSEMBLY	46	0.308238	1.11088	0.300268	0.437199	1
GO_POSITIVE_REGULATION_OF_TRANSMEMBRANE_RECEPTOR_PROTEIN_SERINE_THREONINE_KINASE_SIGNALING_PATHWAY	99	0.270707	1.11044	0.267857	0.437621	1
GO_PROTEIN_TRANSPORT_ALONG_MICROTUBULE	26	0.435569	1.11038	0.371245	0.437465	1
GO_G1_DNA_DAMAGE_CHECKPOINT	69	0.332681	1.10995	0.349241	0.437892	1
GO_AMINE_CATABOLIC_PROCESS	20	0.375664	1.10974	0.341801	0.437977	1
GO_FILOPODIUM_ASSEMBLY	17	0.363548	1.10937	0.329939	0.438326	1
GO_VESICLE_COATING	72	0.286666	1.10899	0.299389	0.438676	1
GO_BRAIN_MORPHOGENESIS	34	0.321325	1.10866	0.294643	0.438895	1
GO_POSITIVE_REGULATION_OF_TRANSPORTER_ACTIVITY	70	0.288915	1.10846	0.302013	0.438963	1
GO_CYTOSKELETON_DEPENDENT_CYTOKINESIS	38	0.36262	1.10822	0.362887	0.439047	1
GO_ALPHA_AMINO_ACID_CATABOLIC_PROCESS	90	0.277547	1.10734	0.3	0.440172	1
GO_STEROID_HORMONE_MEDIATED_SIGNALING_PATHWAY	122	0.260906	1.10728	0.318182	0.440025	1
GO_MUSCLE_CELL_PROLIFERATION	16	0.385335	1.10705	0.332553	0.440125	1
GO_RESPONSE_TO_GROWTH_HORMONE	30	0.3434	1.10704	0.350649	0.439905	1
GO_REGULATION_OF_REGULATED_SECRETORY_PATHWAY	126	0.290588	1.1068	0.341518	0.440028	1
GO_REGULATION_OF_ADHERENS_JUNCTION_ORGANIZATION	49	0.299782	1.10646	0.311164	0.440281	1
GO_POSITIVE_REGULATION_OF_VASODILATION	31	0.329153	1.10638	0.312155	0.440173	1
GO_STRIATED_MUSCLE_CONTRACTION	95	0.274063	1.10599	0.311751	0.440498	1
GO_MITOTIC_SPINDLE_ASSEMBLY	39	0.388757	1.10573	0.381356	0.440625	1
GO_SULFUR_COMPOUND_CATABOLIC_PROCESS	39	0.326747	1.10546	0.332553	0.44083	1
GO_CELL_CYCLE_G2_M_PHASE_TRANSITION	134	0.316513	1.10543	0.354906	0.440629	1
GO_SISTER_CHROMATID_COHESION	99	0.396463	1.10541	0.414343	0.440418	1
GO_POSITIVE_REGULATION_OF_HOMEOSTATIC_PROCESS	203	0.231438	1.1054	0.217877	0.440193	1
GO_LIPID_HOMEOSTASIS	107	0.250749	1.10395	0.286041	0.442167	1
GO_CHONDROITIN_SULFATE_BIOSYNTHETIC_PROCESS	25	0.370223	1.10317	0.335526	0.443121	1
GO_METANEPHRIC_EPITHELIUM_DEVELOPMENT	20	0.359397	1.1026	0.321053	0.443734	1
GO_REGULATION_OF_ENERGY_HOMEOSTASIS	17	0.368725	1.10237	0.331169	0.443835	1
GO_DIGESTIVE_TRACT_MORPHOGENESIS	47	0.309396	1.10217	0.324742	0.443867	1
GO_REGULATION_OF_JUN_KINASE_ACTIVITY	78	0.26816	1.10212	0.310427	0.443702	1
GO_POSITIVE_REGULATION_OF_PROTEASOMAL_PROTEIN_CATABOLIC_PROCESS	95	0.272561	1.10202	0.288703	0.443624	1
GO_DNA_DAMAGE_RESPONSE_DETECTION_OF_DNA_DAMAGE	36	0.386609	1.10096	0.352823	0.445028	1
GO_BETA_CATENIN_DESTRUCTION_COMPLEX_DISASSEMBLY	21	0.349415	1.09926	0.325843	0.447461	1
GO_ENDOCRINE_SYSTEM_DEVELOPMENT	118	0.252966	1.09909	0.267857	0.447476	1
GO_ACTIVATION_OF_ANAPHASE_PROMOTING_COMPLEX_ACTIVITY	15	0.42113	1.09882	0.391213	0.447664	1
GO_HORMONE_MEDIATED_SIGNALING_PATHWAY	155	0.239029	1.09845	0.285714	0.447993	1
GO_REGULATION_OF_ION_HOMEOSTASIS	195	0.258051	1.0978	0.333333	0.448735	1
GO_MALE_GENITALIA_DEVELOPMENT	21	0.344105	1.09776	0.31856	0.448538	1
GO_MODULATION_OF_GROWTH_OF_SYMBIONT_INVOLVED_IN_INTERACTION_WITH_HOST	16	0.386291	1.09754	0.332536	0.448645	1
GO_MORPHOGENESIS_OF_AN_EPITHELIAL_FOLD	15	0.378817	1.09751	0.331671	0.448459	1
GO_REGULATION_OF_DOUBLE_STRAND_BREAK_REPAIR	32	0.366645	1.09727	0.348684	0.448597	1
GO_REGULATION_OF_ACTION_POTENTIAL	38	0.350071	1.09709	0.346756	0.448634	1
GO_PHOSPHATIDYLGLYCEROL_ACYL_CHAIN_REMODELING	17	0.363488	1.09689	0.338061	0.448674	1
GO_NEGATIVE_REGULATION_OF_CANONICAL_WNT_SIGNALING_PATHWAY	156	0.264212	1.09658	0.306604	0.448937	1
GO_REGULATION_OF_RECEPTOR_INTERNALIZATION	37	0.307268	1.09579	0.315166	0.449887	1
GO_ALCOHOL_BIOSYNTHETIC_PROCESS	108	0.26279	1.09533	0.318807	0.450299	1
GO_DEOXYRIBONUCLEOTIDE_METABOLIC_PROCESS	33	0.353061	1.09476	0.336714	0.450929	1
GO_NUCLEOBASE_METABOLIC_PROCESS	37	0.312866	1.09459	0.343815	0.450963	1
GO_PROTEIN_COMPLEX_LOCALIZATION	49	0.329381	1.09377	0.35865	0.451976	1
GO_RETINA_DEVELOPMENT_IN_CAMERA_TYPE_EYE	128	0.245524	1.09354	0.297587	0.452108	1
GO_BILE_ACID_AND_BILE_SALT_TRANSPORT	29	0.307653	1.09292	0.329146	0.452834	1
GO_NEGATIVE_REGULATION_OF_BLOOD_CIRCULATION	34	0.321259	1.09289	0.343358	0.45264	1
GO_NUCLEOBASE_CONTAINING_SMALL_MOLECULE_METABOLIC_PROCESS	482	0.236504	1.09283	0.315315	0.452508	1
GO_NEGATIVE_REGULATION_OF_MITOCHONDRION_ORGANIZATION	34	0.30324	1.09241	0.326622	0.452894	1
GO_CELLULAR_AMINO_ACID_METABOLIC_PROCESS	315	0.231354	1.09219	0.297118	0.453038	1
GO_POSITIVE_REGULATION_OF_MUSCLE_HYPERTROPHY	22	0.32196	1.09207	0.327511	0.452991	1
GO_MONOCYTE_CHEMOTAXIS	40	0.383482	1.09094	0.356784	0.454507	1
GO_NEUTRAL_LIPID_METABOLIC_PROCESS	80	0.263614	1.09092	0.293233	0.454291	1
GO_HEART_MORPHOGENESIS	208	0.245626	1.09067	0.291444	0.454434	1
GO_EATING_BEHAVIOR	30	0.346793	1.08998	0.359903	0.455252	1
GO_REGULATION_OF_CENTROSOME_DUPLICATION	31	0.357667	1.08983	0.383023	0.455261	1
GO_DNA_STRAND_ELONGATION_INVOLVED_IN_DNA_REPLICATION	25	0.456338	1.08934	0.44332	0.455772	1
GO_CELLULAR_RESPONSE_TO_ESTRADIOL_STIMULUS	29	0.30742	1.08923	0.326829	0.455698	1
GO_NEGATIVE_REGULATION_OF_WNT_SIGNALING_PATHWAY	188	0.246829	1.08856	0.305687	0.456498	1
GO_REGULATION_OF_EMBRYONIC_DEVELOPMENT	109	0.266285	1.08747	0.332487	0.457958	1
GO_POSITIVE_REGULATION_OF_ORGAN_GROWTH	37	0.298269	1.08684	0.316583	0.458678	1
GO_REGULATION_OF_CHROMOSOME_SEGREGATION	79	0.37048	1.08649	0.416327	0.45895	1
GO_REGULATION_OF_MUSCLE_HYPERTROPHY	37	0.292303	1.08489	0.344186	0.461317	1
GO_REGULATION_OF_CELLULAR_EXTRAVASATION	22	0.36856	1.08479	0.367397	0.461197	1
GO_RESPONSE_TO_TESTOSTERONE	37	0.297683	1.08475	0.337017	0.461019	1
GO_TUBE_FORMATION	128	0.269995	1.08475	0.326241	0.460774	1
GO_NEGATIVE_REGULATION_OF_BEHAVIOR	17	0.360017	1.08467	0.341969	0.460636	1
GO_REGULATION_OF_RESPONSE_TO_DNA_DAMAGE_STIMULUS	131	0.287487	1.08417	0.366594	0.46119	1
GO_REGULATION_OF_ORGANELLE_ASSEMBLY	145	0.254559	1.08356	0.33547	0.461934	1
GO_POSITIVE_REGULATION_OF_DNA_REPLICATION	85	0.284089	1.08312	0.345154	0.462364	1
GO_DNA_SYNTHESIS_INVOLVED_IN_DNA_REPAIR	68	0.376405	1.08289	0.429448	0.462465	1
GO_POSITIVE_REGULATION_OF_LYMPHOCYTE_APOPTOTIC_PROCESS	20	0.368289	1.08211	0.334101	0.463464	1
GO_REGULATION_OF_T_HELPER_CELL_DIFFERENTIATION	26	0.365354	1.08194	0.37123	0.463444	1
GO_DNA_METHYLATION_INVOLVED_IN_GAMETE_GENERATION	18	0.360476	1.08178	0.336364	0.463439	1
GO_MALE_GAMETE_GENERATION	442	0.224717	1.08083	0.295285	0.464617	1
GO_REGULATION_OF_NITRIC_OXIDE_SYNTHASE_ACTIVITY	48	0.28801	1.08034	0.346253	0.465077	1
GO_GANGLIOSIDE_METABOLIC_PROCESS	26	0.305635	1.08026	0.346578	0.464966	1
GO_SISTER_CHROMATID_SEGREGATION	162	0.375076	1.07952	0.438134	0.465814	1
GO_MORPHOGENESIS_OF_AN_ENDOTHELIUM	16	0.359967	1.07942	0.33617	0.465721	1
GO_PROTEIN_DEPHOSPHORYLATION	183	0.242876	1.07929	0.345291	0.46567	1
GO_POSITIVE_REGULATION_OF_T_CELL_APOPTOTIC_PROCESS	15	0.383356	1.07901	0.36019	0.465905	1
GO_CELLULAR_RESPONSE_TO_IONIZING_RADIATION	50	0.310892	1.07891	0.354565	0.465836	1
GO_PHOSPHOLIPID_BIOSYNTHETIC_PROCESS	229	0.227661	1.07802	0.281755	0.466977	1
GO_VENTRICULAR_CARDIAC_MUSCLE_CELL_DIFFERENTIATION	17	0.378337	1.07801	0.376975	0.466746	1
GO_NEGATIVE_REGULATION_OF_CELL_SUBSTRATE_ADHESION	50	0.29113	1.07798	0.347087	0.466544	1
GO_POSITIVE_REGULATION_OF_CYTOKINESIS	35	0.325744	1.07698	0.361607	0.467891	1
GO_MESONEPHROS_DEVELOPMENT	90	0.261186	1.07607	0.311429	0.469108	1
GO_ACTIN_MEDIATED_CELL_CONTRACTION	72	0.282278	1.07562	0.35782	0.469675	1
GO_NEGATIVE_REGULATION_OF_SIGNAL_TRANSDUCTION_IN_ABSENCE_OF_LIGAND	32	0.314495	1.07539	0.365915	0.469786	1
GO_FERTILIZATION	140	0.235584	1.07491	0.303571	0.470275	1
GO_ESTABLISHMENT_OF_SPINDLE_ORIENTATION	25	0.351289	1.07442	0.372043	0.470828	1
GO_SIALYLATION	21	0.336621	1.07309	0.366071	0.472807	1
GO_CELLULAR_RESPONSE_TO_UV	65	0.31296	1.07297	0.348889	0.472738	1
GO_TOXIN_TRANSPORT	36	0.310031	1.07256	0.349036	0.473078	1
GO_NUCLEAR_CHROMOSOME_SEGREGATION	204	0.347097	1.072	0.426501	0.473685	1
GO_REGULATION_OF_STEROL_TRANSPORT	38	0.306566	1.07173	0.354067	0.473869	1
GO_NEGATIVE_REGULATION_OF_INTERLEUKIN_10_PRODUCTION	16	0.399255	1.07116	0.390244	0.4745	1
GO_REGULATION_OF_URINE_VOLUME	20	0.326967	1.07058	0.362434	0.475181	1
GO_ORGANELLE_FUSION	121	0.251872	1.07026	0.339019	0.475407	1
GO_COENZYME_BIOSYNTHETIC_PROCESS	114	0.259893	1.06807	0.351515	0.47859	1
GO_RESPONSE_TO_ANTIBIOTIC	45	0.273826	1.06771	0.327411	0.478923	1
GO_NEGATIVE_REGULATION_OF_CELL_DIVISION	58	0.323931	1.06764	0.400419	0.478775	1
GO_NEGATIVE_REGULATION_OF_I_KAPPAB_KINASE_NF_KAPPAB_SIGNALING	50	0.286055	1.06725	0.366167	0.479124	1
GO_NEGATIVE_REGULATION_OF_MYOTUBE_DIFFERENTIATION	16	0.348205	1.06671	0.363636	0.479719	1
GO_REGULATION_OF_P38MAPK_CASCADE	26	0.310574	1.06668	0.363636	0.479507	1
GO_PROTEIN_LOCALIZATION_TO_NUCLEUS	151	0.271299	1.06662	0.37155	0.479357	1
GO_NEGATIVE_REGULATION_OF_TRANSMEMBRANE_TRANSPORT	82	0.262047	1.06595	0.356061	0.480119	1
GO_POSITIVE_REGULATION_OF_REGULATED_SECRETORY_PATHWAY	48	0.299498	1.06591	0.372845	0.479931	1
GO_REGULATION_OF_CAMP_MEDIATED_SIGNALING	23	0.339496	1.06431	0.364706	0.4822	1
GO_GOLGI_TO_ENDOSOME_TRANSPORT	16	0.380152	1.06403	0.383234	0.482377	1
GO_AUDITORY_RECEPTOR_CELL_DEVELOPMENT	18	0.342741	1.06402	0.411392	0.482131	1
GO_REGULATION_OF_CELLULAR_PROTEIN_CATABOLIC_PROCESS	261	0.256071	1.06373	0.38247	0.482352	1
GO_INNATE_IMMUNE_RESPONSE_ACTIVATING_CELL_SURFACE_RECEPTOR_SIGNALING_PATHWAY	105	0.292533	1.0635	0.375783	0.482454	1
GO_IRON_ION_TRANSPORT	54	0.299331	1.06266	0.382743	0.48349	1
GO_ENDOCYTIC_RECYCLING	23	0.326811	1.06254	0.381156	0.483444	1
GO_INDOLALKYLAMINE_METABOLIC_PROCESS	16	0.374698	1.06253	0.364734	0.48321	1
GO_ANATOMICAL_STRUCTURE_MATURATION	39	0.289897	1.06229	0.370283	0.483358	1
GO_PHOSPHATIDYLINOSITOL_3_KINASE_SIGNALING	23	0.322907	1.06225	0.364629	0.483169	1
GO_MULTICELLULAR_ORGANISMAL_WATER_HOMEOSTASIS	57	0.285431	1.06204	0.329016	0.483243	1
GO_BONE_CELL_DEVELOPMENT	21	0.328524	1.06188	0.369198	0.483272	1
GO_REGULATION_OF_CARDIAC_MUSCLE_CONTRACTION	65	0.308467	1.06177	0.39627	0.483167	1
GO_RECEPTOR_CLUSTERING	41	0.286956	1.06167	0.36518	0.483067	1
GO_NEGATIVE_REGULATION_OF_LOCOMOTION	249	0.232143	1.06109	0.368132	0.483712	1
GO_REGULATION_OF_EXCRETION	28	0.319655	1.06084	0.361257	0.48385	1
GO_COPPER_ION_TRANSPORT	20	0.339792	1.06068	0.364026	0.483862	1
GO_NEGATIVE_REGULATION_OF_STEROID_METABOLIC_PROCESS	23	0.31802	1.06054	0.347395	0.483821	1
GO_ORGANELLE_ASSEMBLY	454	0.253335	1.05956	0.375556	0.485052	1
GO_ANTERIOR_POSTERIOR_PATTERN_SPECIFICATION	191	0.253942	1.05927	0.339833	0.485237	1
GO_REGULATION_OF_METAL_ION_TRANSPORT	311	0.251235	1.05836	0.373134	0.486437	1
GO_COFACTOR_TRANSPORT	26	0.322541	1.05779	0.361233	0.487125	1
GO_REGULATION_OF_MICROTUBULE_BASED_PROCESS	227	0.283135	1.05736	0.394794	0.487535	1
GO_NEURON_FATE_SPECIFICATION	28	0.350834	1.05733	0.379221	0.48733	1
GO_POSITIVE_REGULATION_OF_NEURON_APOPTOTIC_PROCESS	46	0.278014	1.05629	0.375	0.488716	1
GO_RESPONSE_TO_IMMOBILIZATION_STRESS	22	0.329186	1.05587	0.371981	0.489124	1
GO_TELENCEPHALON_GLIAL_CELL_MIGRATION	18	0.408703	1.05544	0.416847	0.489559	1
GO_REGULATION_OF_PRI_MIRNA_TRANSCRIPTION_FROM_RNA_POLYMERASE_II_PROMOTER	17	0.3942	1.05525	0.408791	0.489668	1
GO_PLATELET_DERIVED_GROWTH_FACTOR_RECEPTOR_SIGNALING_PATHWAY	34	0.33338	1.05459	0.383408	0.490422	1
GO_CYTOSKELETON_DEPENDENT_INTRACELLULAR_TRANSPORT	109	0.269669	1.05438	0.412134	0.490488	1
GO_FATTY_ACID_BETA_OXIDATION	51	0.323223	1.0543	0.371257	0.490339	1
GO_MUSCLE_SYSTEM_PROCESS	276	0.242484	1.0539	0.347044	0.490701	1
GO_INTRACELLULAR_ESTROGEN_RECEPTOR_SIGNALING_PATHWAY	20	0.344512	1.05381	0.404494	0.49059	1
GO_FEMALE_GAMETE_GENERATION	90	0.245828	1.05338	0.342175	0.491009	1
GO_CELL_MORPHOGENESIS_INVOLVED_IN_DIFFERENTIATION	499	0.232239	1.05324	0.337469	0.490953	1
GO_REGULATION_OF_MACROPHAGE_CHEMOTAXIS	16	0.392203	1.05322	0.393795	0.490731	1
GO_PHOSPHATIDYLETHANOLAMINE_ACYL_CHAIN_REMODELING	23	0.332814	1.05278	0.390588	0.491165	1
GO_MONOVALENT_INORGANIC_CATION_HOMEOSTASIS	119	0.26713	1.05278	0.362981	0.49092	1
GO_WNT_SIGNALING_PATHWAY_CALCIUM_MODULATING_PATHWAY	35	0.318984	1.05247	0.401848	0.491161	1
GO_AMMONIUM_TRANSMEMBRANE_TRANSPORT	24	0.331288	1.05232	0.369159	0.491163	1
GO_CELL_CELL_RECOGNITION	58	0.261329	1.05224	0.378713	0.491038	1
GO_ATP_GENERATION_FROM_ADP	37	0.338828	1.05196	0.389474	0.491238	1
GO_REGULATION_OF_MITOCHONDRIAL_MEMBRANE_POTENTIAL	49	0.283648	1.05134	0.378788	0.491946	1
GO_PEPTIDYL_GLUTAMIC_ACID_MODIFICATION	27	0.316644	1.0511	0.373303	0.49208	1
GO_FOREBRAIN_REGIONALIZATION	23	0.316665	1.05097	0.368159	0.492063	1
GO_CELL_FATE_COMMITMENT_INVOLVED_IN_FORMATION_OF_PRIMARY_GERM_LAYER	28	0.335062	1.05072	0.376623	0.492237	1
GO_POSITIVE_REGULATION_OF_CELL_CYCLE_PHASE_TRANSITION	67	0.304709	1.0504	0.416486	0.492496	1
GO_POSITIVE_REGULATION_OF_CELL_DEVELOPMENT	451	0.217864	1.05027	0.347938	0.492458	1
GO_REGULATION_OF_CELL_CYCLE_CHECKPOINT	26	0.395334	1.05027	0.463312	0.492211	1
GO_REGULATION_OF_MEGAKARYOCYTE_DIFFERENTIATION	28	0.324135	1.05009	0.397727	0.492264	1
GO_SMALL_MOLECULE_CATABOLIC_PROCESS	316	0.233316	1.05003	0.350427	0.492081	1
GO_CELLULAR_RESPONSE_TO_INTERLEUKIN_6	22	0.349612	1.04981	0.418345	0.49219	1
GO_CANONICAL_WNT_SIGNALING_PATHWAY	90	0.256511	1.04945	0.378571	0.492533	1
GO_PHENOL_CONTAINING_COMPOUND_BIOSYNTHETIC_PROCESS	33	0.298591	1.04932	0.365385	0.492504	1
GO_POSITIVE_REGULATION_OF_BLOOD_CIRCULATION	91	0.279181	1.04907	0.377717	0.492664	1
GO_ORGANELLE_LOCALIZATION	397	0.239579	1.04903	0.382743	0.492472	1
GO_CENTROSOME_LOCALIZATION	17	0.389226	1.04899	0.412393	0.492292	1
GO_NEURON_APOPTOTIC_PROCESS	34	0.290088	1.04893	0.373602	0.492136	1
GO_MALE_MEIOSIS	35	0.315073	1.0488	0.407925	0.49208	1
GO_MUSCLE_CONTRACTION	229	0.24391	1.04799	0.369231	0.493176	1
GO_REGULATION_OF_ODONTOGENESIS	24	0.318684	1.04789	0.336158	0.493081	1
GO_CHROMOSOME_SEGREGATION	245	0.333379	1.04783	0.455487	0.492907	1
GO_CELLULAR_RESPONSE_TO_PH	17	0.368833	1.04704	0.406122	0.493945	1
GO_SINGLE_ORGANISM_MEMBRANE_BUDDING	71	0.27912	1.04695	0.376543	0.493842	1
GO_REGULATION_OF_ARP2_3_COMPLEX_MEDIATED_ACTIN_NUCLEATION	15	0.34979	1.04673	0.404	0.493949	1
GO_NEGATIVE_REGULATION_OF_NEURON_DEATH	164	0.235564	1.04671	0.384416	0.493731	1
GO_FATTY_ACID_BETA_OXIDATION_USING_ACYL_COA_DEHYDROGENASE	18	0.377362	1.04645	0.397769	0.493906	1
GO_REGULATION_OF_CATENIN_IMPORT_INTO_NUCLEUS	27	0.312276	1.04643	0.383693	0.493695	1
GO_REGULATION_OF_SKELETAL_MUSCLE_TISSUE_DEVELOPMENT	47	0.267436	1.04603	0.366412	0.494128	1
GO_REGULATION_OF_ENDOCRINE_PROCESS	47	0.286022	1.04558	0.36338	0.494641	1
GO_FATTY_ACID_CATABOLIC_PROCESS	73	0.297809	1.04519	0.404167	0.495021	1
GO_LAMELLIPODIUM_ORGANIZATION	34	0.296156	1.04447	0.391753	0.495926	1
GO_DETECTION_OF_TEMPERATURE_STIMULUS	16	0.349463	1.04363	0.379953	0.497012	1
GO_REGULATION_OF_UBIQUITIN_PROTEIN_LIGASE_ACTIVITY	17	0.387916	1.04335	0.406375	0.497177	1
GO_HEART_PROCESS	81	0.261615	1.04324	0.391924	0.497101	1
GO_NEGATIVE_REGULATION_OF_RESPONSE_TO_DNA_DAMAGE_STIMULUS	48	0.282731	1.04294	0.402198	0.497322	1
GO_REGULATION_OF_MUSCLE_SYSTEM_PROCESS	190	0.247238	1.04292	0.386699	0.497115	1
GO_RESPONSE_TO_UV	119	0.295075	1.04232	0.41886	0.49784	1
GO_MRNA_TRANSCRIPTION	21	0.359392	1.04215	0.429224	0.497828	1
GO_MITOTIC_CELL_CYCLE_CHECKPOINT	131	0.312713	1.04214	0.425847	0.497593	1
GO_REGULATION_OF_DEPHOSPHORYLATION	145	0.255063	1.04158	0.362812	0.498237	1
GO_NEGATIVE_REGULATION_OF_STEM_CELL_PROLIFERATION	16	0.340504	1.04157	0.414868	0.498017	1
GO_CELLULAR_RESPONSE_TO_KETONE	72	0.266749	1.04126	0.378641	0.498232	1
GO_NEGATIVE_REGULATION_OF_INTRACELLULAR_TRANSPORT	138	0.222536	1.04116	0.355231	0.498133	1
[truncated: 702 more rows]

## Sheet: gsea_report_for_Low_risk
Multiple Go term related to low-risk score
NAME	SIZE	ES	NES	NOM p-val	FDR q-val	FWER p-val
GO_TRANSLATIONAL_INITIATION	143	-0.697431	-1.75359	0.0513834	1	0.922
GO_NUCLEAR_TRANSCRIBED_MRNA_CATABOLIC_PROCESS_NONSENSE_MEDIATED_DECAY	117	-0.701011	-1.72728	0.0667939	1	0.958
GO_CEREBELLAR_CORTEX_FORMATION	22	-0.653965	-1.72112	0.0176125	1	0.964
GO_CELL_DIFFERENTIATION_IN_HINDBRAIN	21	-0.647789	-1.7187	0.00582524	1	0.967
GO_ESTABLISHMENT_OF_PROTEIN_LOCALIZATION_TO_ENDOPLASMIC_RETICULUM	103	-0.725017	-1.67461	0.0710173	1	0.981
GO_CYTOPLASMIC_TRANSLATION	40	-0.693907	-1.66155	0.055666	1	0.99
GO_PROTEIN_TARGETING_TO_MEMBRANE	155	-0.552488	-1.65885	0.107143	1	0.99
GO_NEURON_CELL_CELL_ADHESION	16	-0.689091	-1.65053	0.0358566	1	0.992
GO_MULTI_ORGANISM_METABOLIC_PROCESS	136	-0.639053	-1.61868	0.0928854	1	0.997
GO_IONOTROPIC_GLUTAMATE_RECEPTOR_SIGNALING_PATHWAY	24	-0.616726	-1.61515	0.0403226	1	0.997
GO_HISTONE_H3_ACETYLATION	41	-0.531469	-1.61321	0.0539499	1	0.997
GO_PROTEIN_LOCALIZATION_TO_ENDOPLASMIC_RETICULUM	122	-0.617891	-1.59666	0.116761	1	0.997
GO_GLUTAMATE_RECEPTOR_SIGNALING_PATHWAY	41	-0.578299	-1.58925	0.0490196	1	0.997
GO_CEREBELLAR_PURKINJE_CELL_LAYER_DEVELOPMENT	24	-0.530231	-1.57418	0.0449219	1	0.997
GO_RNA_CATABOLIC_PROCESS	212	-0.534323	-1.57032	0.122807	1	0.997
GO_PROTEIN_LOCALIZATION_TO_MEMBRANE	370	-0.361413	-1.5546	0.0756757	1	0.998
GO_FORMATION_OF_TRANSLATION_PREINITIATION_COMPLEX	20	-0.633296	-1.52856	0.0870445	1	0.999
GO_WALKING_BEHAVIOR	31	-0.495928	-1.52034	0.0542056	1	0.999
GO_ESTABLISHMENT_OF_PROTEIN_LOCALIZATION_TO_MEMBRANE	261	-0.395505	-1.51909	0.1337	1	0.999
GO_RIBOSOMAL_LARGE_SUBUNIT_ASSEMBLY	23	-0.645857	-1.50847	0.0965795	1	0.999
GO_POSITIVE_REGULATION_OF_PROTEIN_ACETYLATION	36	-0.411361	-1.50585	0.0160142	1	0.999
GO_RRNA_METABOLIC_PROCESS	240	-0.54397	-1.50551	0.128514	1	0.999
GO_POSITIVE_REGULATION_OF_EXCITATORY_POSTSYNAPTIC_POTENTIAL	21	-0.682631	-1.4978	0.0948617	1	1
GO_RIBOSOME_BIOGENESIS	287	-0.533699	-1.49438	0.133333	1	1
GO_RIBOSOMAL_LARGE_SUBUNIT_BIOGENESIS	47	-0.597753	-1.49222	0.118474	1	1
GO_REGULATION_OF_PROTEIN_PHOSPHATASE_TYPE_2A_ACTIVITY	23	-0.535657	-1.48591	0.094	1	1
GO_RIBONUCLEOPROTEIN_COMPLEX_BIOGENESIS	408	-0.497587	-1.48404	0.134538	1	1
GO_NEUROMUSCULAR_PROCESS_CONTROLLING_BALANCE	49	-0.44929	-1.47764	0.0682226	1	1
GO_REGULATION_OF_PROTEIN_KINASE_A_SIGNALING	17	-0.552396	-1.47278	0.0755065	1	1
GO_NEGATIVE_REGULATION_OF_TELOMERE_MAINTENANCE_VIA_TELOMERE_LENGTHENING	17	-0.611541	-1.47132	0.0914513	1	1
GO_NCRNA_PROCESSING	355	-0.497229	-1.46253	0.160569	1	1
GO_REGULATION_OF_SYNAPSE_ASSEMBLY	72	-0.454029	-1.46084	0.100548	1	1
GO_POSTSYNAPTIC_MEMBRANE_ORGANIZATION	25	-0.475521	-1.45784	0.0792079	1	1
GO_PROTEIN_DEALKYLATION	26	-0.556307	-1.45646	0.114228	1	1
GO_PROTEIN_TARGETING	392	-0.362048	-1.45289	0.114723	1	1
GO_CAMP_MEDIATED_SIGNALING	36	-0.470071	-1.44746	0.0855513	1	1
GO_HISTONE_DEUBIQUITINATION	21	-0.541416	-1.44665	0.112016	1	1
GO_CYCLIC_NUCLEOTIDE_MEDIATED_SIGNALING	44	-0.434984	-1.44505	0.0641026	1	1
GO_CEREBELLAR_CORTEX_MORPHOGENESIS	30	-0.489331	-1.44483	0.0916179	1	1
GO_ESTABLISHMENT_OF_PROTEIN_LOCALIZATION_TO_ORGANELLE	347	-0.385318	-1.43843	0.129666	1	1
GO_ESTABLISHMENT_OF_MITOCHONDRION_LOCALIZATION	15	-0.525402	-1.43661	0.0870406	1	1
GO_REGULATION_OF_DENDRITIC_SPINE_MORPHOGENESIS	30	-0.528581	-1.43646	0.129594	1	1
GO_MRNA_SPLICE_SITE_SELECTION	26	-0.523485	-1.43417	0.138277	1	1
GO_UBIQUITIN_DEPENDENT_PROTEIN_CATABOLIC_PROCESS_VIA_THE_MULTIVESICULAR_BODY_SORTING_PATHWAY	16	-0.50393	-1.43205	0.102459	1	1
GO_POSITIVE_REGULATION_OF_SYNAPSE_ASSEMBLY	55	-0.472774	-1.42897	0.120755	1	1
GO_MULTI_ORGANISM_ORGANELLE_ORGANIZATION	23	-0.478318	-1.41498	0.122736	1	1
GO_POSITIVE_REGULATION_OF_SYNAPTIC_TRANSMISSION_GLUTAMATERGIC	18	-0.553133	-1.4115	0.108818	1	1
GO_INNERVATION	23	-0.477114	-1.41037	0.110733	1	1
GO_EXPLORATION_BEHAVIOR	23	-0.529879	-1.39942	0.144213	1	1
GO_AMIDE_BIOSYNTHETIC_PROCESS	484	-0.393376	-1.38777	0.162602	1	1
GO_SNRNA_PROCESSING	20	-0.556725	-1.38506	0.156627	1	1
GO_ORGANIC_CYCLIC_COMPOUND_CATABOLIC_PROCESS	404	-0.354307	-1.38493	0.151852	1	1
GO_REGULATION_OF_ALPHA_AMINO_3_HYDROXY_5_METHYL_4_ISOXAZOLE_PROPIONATE_SELECTIVE_GLUTAMATE_RECEPTOR_ACTIVITY	19	-0.592465	-1.38472	0.145349	1	1
GO_REGULATION_OF_NEURONAL_SYNAPTIC_PLASTICITY	46	-0.507464	-1.38166	0.201536	1	1
GO_NEGATIVE_REGULATION_OF_DENDRITE_MORPHOGENESIS	15	-0.537331	-1.37635	0.12766	1	1
GO_DENDRITE_MORPHOGENESIS	42	-0.458389	-1.3721	0.153101	1	1
GO_NEGATIVE_REGULATION_OF_TELOMERE_MAINTENANCE	26	-0.516084	-1.36806	0.166016	1	1
GO_RIBOSOMAL_SMALL_SUBUNIT_ASSEMBLY	16	-0.650451	-1.36793	0.170213	1	1
GO_MRNA_CIS_SPLICING_VIA_SPLICEOSOME	18	-0.53406	-1.36661	0.148454	1	1
GO_GMP_METABOLIC_PROCESS	20	-0.469423	-1.36578	0.128107	1	1
GO_REGULATION_OF_CLATHRIN_MEDIATED_ENDOCYTOSIS	16	-0.548848	-1.36026	0.176238	1	1
GO_REGULATION_OF_MICROTUBULE_POLYMERIZATION	31	-0.403677	-1.35787	0.116732	1	1
GO_GLUTAMATE_METABOLIC_PROCESS	28	-0.431245	-1.35594	0.131931	1	1
GO_N_TERMINAL_PROTEIN_AMINO_ACID_MODIFICATION	24	-0.447949	-1.35528	0.122244	1	1
GO_NCRNA_METABOLIC_PROCESS	493	-0.42224	-1.35408	0.218437	1	1
GO_REGULATION_OF_TRANSLATIONAL_ELONGATION	22	-0.454351	-1.35397	0.129032	1	1
GO_PROTEIN_MODIFICATION_BY_SMALL_PROTEIN_REMOVAL	116	-0.378248	-1.35322	0.154959	1	1
GO_CYTOPLASMIC_SEQUESTERING_OF_TRANSCRIPTION_FACTOR	19	-0.452199	-1.34634	0.138	1	1
GO_PROTEIN_ACETYLATION	116	-0.393251	-1.34207	0.178295	1	1
GO_POSITIVE_REGULATION_OF_INSULIN_SECRETION	57	-0.373032	-1.33929	0.121597	1	1
GO_NEGATIVE_REGULATION_OF_SYNAPTIC_TRANSMISSION	59	-0.415964	-1.33614	0.139048	1	1
GO_REGULATION_OF_DENDRITE_MORPHOGENESIS	72	-0.402589	-1.33583	0.170778	1	1
GO_NUCLEAR_TRANSCRIBED_MRNA_CATABOLIC_PROCESS_EXONUCLEOLYTIC	30	-0.513897	-1.33122	0.212	1	1
GO_REGULATION_OF_N_METHYL_D_ASPARTATE_SELECTIVE_GLUTAMATE_RECEPTOR_ACTIVITY	15	-0.613844	-1.32857	0.200405	1	1
GO_REGULATION_OF_PROTEIN_ACETYLATION	63	-0.343911	-1.32788	0.115028	1	1
GO_RIBONUCLEOPROTEIN_COMPLEX_SUBUNIT_ORGANIZATION	184	-0.411177	-1.32535	0.2251	1	1
GO_VIRAL_LIFE_CYCLE	277	-0.37899	-1.32408	0.207156	1	1
GO_RIBOSOMAL_SMALL_SUBUNIT_BIOGENESIS	53	-0.516899	-1.32108	0.235412	1	1
GO_NEGATIVE_REGULATION_OF_TRANSCRIPTION_REGULATORY_REGION_DNA_BINDING	17	-0.465756	-1.31831	0.145315	1	1
GO_INTRASPECIES_INTERACTION_BETWEEN_ORGANISMS	45	-0.424071	-1.3161	0.193896	1	1
GO_VIRION_ASSEMBLY	36	-0.394352	-1.31426	0.180162	1	1
GO_GLUTAMINE_METABOLIC_PROCESS	22	-0.416777	-1.31137	0.160156	1	1
GO_SPLICEOSOMAL_COMPLEX_ASSEMBLY	52	-0.452401	-1.30276	0.229675	1	1
GO_RNA_SECONDARY_STRUCTURE_UNWINDING	40	-0.461766	-1.30083	0.22093	1	1
GO_POSITIVE_REGULATION_OF_DENDRITIC_SPINE_DEVELOPMENT	34	-0.436494	-1.29667	0.190476	1	1
GO_ENTRAINMENT_OF_CIRCADIAN_CLOCK	25	-0.400163	-1.29388	0.128655	1	1
GO_REGULATION_OF_SYNAPTIC_TRANSMISSION_GLUTAMATERGIC	50	-0.445083	-1.28994	0.222642	1	1
GO_MODULATION_OF_EXCITATORY_POSTSYNAPTIC_POTENTIAL	30	-0.49945	-1.28872	0.225	1	1
GO_PROTEIN_DESTABILIZATION	33	-0.378689	-1.28659	0.142045	1	1
GO_NEGATIVE_REGULATION_OF_STRIATED_MUSCLE_CELL_APOPTOTIC_PROCESS	16	-0.426527	-1.28246	0.128731	1	1
GO_GLUTAMATE_SECRETION	27	-0.557705	-1.28123	0.272366	1	1
GO_REGULATION_OF_NEUROTRANSMITTER_RECEPTOR_ACTIVITY	30	-0.487063	-1.27935	0.250482	1	1
GO_POSITIVE_REGULATION_OF_TOR_SIGNALING	27	-0.397303	-1.27772	0.177388	1	1
GO_NEUROTROPHIN_SIGNALING_PATHWAY	23	-0.404485	-1.27188	0.182692	1	1
GO_ADULT_BEHAVIOR	132	-0.364389	-1.26634	0.220588	1	1
GO_RIBOSOME_ASSEMBLY	50	-0.489855	-1.26506	0.284569	1	1
GO_PROTEIN_ACYLATION	146	-0.342393	-1.26504	0.209163	1	1
GO_POSITIVE_REGULATION_OF_MICROTUBULE_POLYMERIZATION_OR_DEPOLYMERIZATION	22	-0.400479	-1.25943	0.185547	1	1
GO_TRNA_MODIFICATION	52	-0.455973	-1.25941	0.276768	1	1
GO_ENTRAINMENT_OF_CIRCADIAN_CLOCK_BY_PHOTOPERIOD	18	-0.427124	-1.25902	0.19057	1	1
GO_LONG_TERM_SYNAPTIC_DEPRESSION	15	-0.528814	-1.25663	0.262327	1	1
GO_NEGATIVE_REGULATION_OF_TRANSCRIPTION_FACTOR_IMPORT_INTO_NUCLEUS	39	-0.343321	-1.25341	0.155172	1	1
GO_REGULATION_OF_ALTERNATIVE_MRNA_SPLICING_VIA_SPLICEOSOME	35	-0.41835	-1.25336	0.2	1	1
GO_SYNAPSE_ORGANIZATION	143	-0.347929	-1.24977	0.238361	1	1
GO_SYNAPTIC_TRANSMISSION_GLUTAMATERGIC	21	-0.482776	-1.24699	0.251968	1	1
GO_CEREBELLAR_CORTEX_DEVELOPMENT	46	-0.369582	-1.24607	0.207477	1	1
GO_STARTLE_RESPONSE	24	-0.466819	-1.24491	0.244037	1	1
GO_POSITIVE_REGULATION_OF_CALCIUM_ION_DEPENDENT_EXOCYTOSIS	25	-0.473441	-1.24127	0.281853	1	1
GO_RESPONSE_TO_AUDITORY_STIMULUS	23	-0.397822	-1.23734	0.214286	1	1
GO_REGULATION_OF_SYNAPSE_STRUCTURE_OR_ACTIVITY	222	-0.377291	-1.2351	0.257576	1	1
GO_MULTIVESICULAR_BODY_ORGANIZATION	30	-0.397345	-1.23378	0.235174	1	1
GO_REGULATION_OF_SYNAPTIC_TRANSMISSION_GABAERGIC	29	-0.439818	-1.23028	0.257519	1	1
GO_REGULATION_OF_SYNAPSE_ORGANIZATION	105	-0.357694	-1.23018	0.241055	1	1
GO_RHYTHMIC_BEHAVIOR	18	-0.41507	-1.22978	0.20177	1	1
GO_BINDING_OF_SPERM_TO_ZONA_PELLUCIDA	33	-0.369884	-1.22762	0.195035	1	1
GO_NEURON_NEURON_SYNAPTIC_TRANSMISSION	55	-0.446468	-1.22655	0.284369	1	1
GO_REGULATION_OF_SYNAPTIC_PLASTICITY	137	-0.405433	-1.22545	0.305927	1	1
GO_RRNA_MODIFICATION	23	-0.483243	-1.2224	0.283433	1	1
GO_ATRIOVENTRICULAR_VALVE_MORPHOGENESIS	16	-0.44233	-1.21882	0.234234	1	1
GO_LUNG_CELL_DIFFERENTIATION	24	-0.39114	-1.21828	0.202381	1	1
GO_RRNA_METHYLATION	15	-0.496995	-1.21789	0.276471	1	1
GO_PHOTOPERIODISM	23	-0.38077	-1.21607	0.198459	1	1
GO_NCRNA_3_END_PROCESSING	20	-0.486298	-1.21413	0.311111	1	1
GO_REGULATION_OF_NON_CANONICAL_WNT_SIGNALING_PATHWAY	19	-0.423161	-1.21177	0.234234	1	1
GO_NEUROMUSCULAR_PROCESS	92	-0.350276	-1.21117	0.26087	1	1
GO_RETINAL_GANGLION_CELL_AXON_GUIDANCE	18	-0.433203	-1.21065	0.238487	1	1
GO_DEMETHYLATION	51	-0.373732	-1.20984	0.266791	1	1
GO_REGULATION_OF_DENDRITIC_SPINE_DEVELOPMENT	54	-0.380441	-1.20296	0.280899	1	1
GO_MATURATION_OF_SSU_RRNA	39	-0.468457	-1.20266	0.325103	1	1
GO_PURINE_CONTAINING_COMPOUND_SALVAGE	15	-0.416975	-1.2026	0.23619	1	1
GO_METALLO_SULFUR_CLUSTER_ASSEMBLY	15	-0.443044	-1.20212	0.255717	1	1
GO_TOR_SIGNALING	16	-0.433702	-1.20163	0.272	1	1
GO_PROTEIN_K48_LINKED_DEUBIQUITINATION	20	-0.433711	-1.19958	0.259336	1	1
GO_REGULATION_OF_POSTSYNAPTIC_MEMBRANE_POTENTIAL	55	-0.417626	-1.19683	0.284387	1	1
GO_NEGATIVE_REGULATION_OF_CARDIAC_MUSCLE_TISSUE_DEVELOPMENT	17	-0.401621	-1.19245	0.225859	1	1
GO_GLUCOCORTICOID_METABOLIC_PROCESS	16	-0.451332	-1.19037	0.255208	1	1
GO_REGULATION_OF_CHROMATIN_BINDING	15	-0.40929	-1.18765	0.248047	1	1
GO_REGULATION_OF_LONG_TERM_NEURONAL_SYNAPTIC_PLASTICITY	23	-0.472488	-1.18366	0.313462	1	1
GO_REGULATION_OF_TRANSCRIPTION_FROM_RNA_POLYMERASE_II_PROMOTER_IN_RESPONSE_TO_HYPOXIA	30	-0.356022	-1.18109	0.268382	1	1
GO_REGULATION_OF_INSULIN_SECRETION_INVOLVED_IN_CELLULAR_RESPONSE_TO_GLUCOSE_STIMULUS	46	-0.36405	-1.17914	0.278777	1	1
GO_REGULATION_OF_VACUOLE_ORGANIZATION	40	-0.324488	-1.16829	0.277228	1	1
GO_MATURATION_OF_SSU_RRNA_FROM_TRICISTRONIC_RRNA_TRANSCRIPT_SSU_RRNA_5_8S_RRNA_LSU_RRNA_	32	-0.474261	-1.16757	0.338877	1	1
GO_PROTEIN_K63_LINKED_DEUBIQUITINATION	22	-0.383534	-1.1658	0.3	1	1
GO_ENDOSOME_TO_LYSOSOME_TRANSPORT	40	-0.324358	-1.16243	0.258449	1	1
GO_TRANSLATIONAL_ELONGATION	108	-0.396791	-1.16183	0.343558	1	1
GO_NEUROTROPHIN_TRK_RECEPTOR_SIGNALING_PATHWAY	15	-0.407333	-1.16148	0.281664	1	1
GO_DENDRITE_DEVELOPMENT	79	-0.333577	-1.16084	0.287594	1	1
GO_MODULATION_OF_SYNAPTIC_TRANSMISSION	294	-0.349907	-1.15734	0.342697	1	1
GO_REGULATION_OF_ASTROCYTE_DIFFERENTIATION	27	-0.351818	-1.1572	0.235593	1	1
GO_PROTEIN_TARGETING_TO_MITOCHONDRION	46	-0.390431	-1.1558	0.345382	1	1
GO_MITOCHONDRIAL_TRANSMEMBRANE_TRANSPORT	36	-0.360417	-1.15381	0.287149	1	1
GO_CYTOCHROME_COMPLEX_ASSEMBLY	15	-0.42738	-1.15297	0.333333	1	1
GO_REGULATION_OF_HORMONE_BIOSYNTHETIC_PROCESS	18	-0.382018	-1.15144	0.263605	1	1
GO_PROTEIN_LOCALIZATION_TO_SYNAPSE	15	-0.501753	-1.15087	0.348571	1	1
GO_HISTONE_H4_ACETYLATION	42	-0.367823	-1.14936	0.310345	1	1
GO_NEGATIVE_REGULATION_OF_AXONOGENESIS	63	-0.329045	-1.14817	0.277677	1	1
GO_PROTEIN_ADP_RIBOSYLATION	20	-0.368857	-1.14659	0.284884	1	1
GO_REGULATION_OF_DNA_TEMPLATED_TRANSCRIPTION_ELONGATION	37	-0.380464	-1.14649	0.319688	1	1
GO_REGULATION_OF_CELLULAR_AMIDE_METABOLIC_PROCESS	327	-0.279338	-1.14637	0.292871	1	1
GO_SYNAPSE_ASSEMBLY	68	-0.341769	-1.14293	0.300971	1	1
GO_TRANSCRIPTION_FROM_RNA_POLYMERASE_III_PROMOTER	38	-0.375938	-1.14205	0.336016	1	1
GO_POSITIVE_REGULATION_OF_MICROTUBULE_POLYMERIZATION	18	-0.37733	-1.13794	0.264479	1	1
GO_NEGATIVE_REGULATION_OF_NUCLEOCYTOPLASMIC_TRANSPORT	70	-0.266887	-1.13446	0.232975	1	1
GO_CHEMOSENSORY_BEHAVIOR	15	-0.438418	-1.13383	0.347015	1	1
GO_ACTIVATION_OF_ADENYLATE_CYCLASE_ACTIVITY	39	-0.358119	-1.13299	0.315508	1	1
GO_DICARBOXYLIC_ACID_METABOLIC_PROCESS	99	-0.271225	-1.13256	0.273703	1	1
GO_LUNG_EPITHELIUM_DEVELOPMENT	33	-0.335738	-1.13233	0.276632	1	1
GO_RETROGRADE_TRANSPORT_ENDOSOME_TO_GOLGI	63	-0.298776	-1.1288	0.304264	1	1
GO_SINGLE_ORGANISM_BEHAVIOR	375	-0.301785	-1.12578	0.325	1	1
GO_CYTOPLASMIC_MICROTUBULE_ORGANIZATION	39	-0.331845	-1.12017	0.313131	1	1
GO_LYSOSOMAL_TRANSPORT	65	-0.300325	-1.11915	0.330798	1	1
GO_REGULATION_OF_OSTEOBLAST_PROLIFERATION	22	-0.375767	-1.11761	0.33045	1	1
GO_RESPONSE_TO_ACETYLCHOLINE	17	-0.417354	-1.1172	0.348214	1	1
GO_ENDOSOME_ORGANIZATION	57	-0.308956	-1.11686	0.332669	1	1
GO_REGULATION_OF_MITOCHONDRIAL_FISSION	15	-0.367801	-1.11607	0.304833	1	1
GO_REGULATION_OF_TRANSCRIPTION_ELONGATION_FROM_RNA_POLYMERASE_II_PROMOTER	20	-0.417801	-1.1128	0.340771	1	1
GO_CARDIAC_EPITHELIAL_TO_MESENCHYMAL_TRANSITION	24	-0.338763	-1.11184	0.309402	1	1
GO_RNA_PHOSPHODIESTER_BOND_HYDROLYSIS_ENDONUCLEOLYTIC	55	-0.352043	-1.11078	0.359127	1	1
GO_REGULATION_OF_TRANSLATIONAL_INITIATION	80	-0.314047	-1.11014	0.363095	1	1
GO_CHROMATIN_DISASSEMBLY	17	-0.436964	-1.10702	0.37747	1	1
GO_ATRIOVENTRICULAR_VALVE_DEVELOPMENT	19	-0.398238	-1.10522	0.336617	1	1
GO_AXO_DENDRITIC_TRANSPORT	33	-0.334433	-1.10382	0.332703	1	1
GO_RNA_3_END_PROCESSING	94	-0.358217	-1.10269	0.378906	1	1
GO_PROTEIN_AUTOUBIQUITINATION	48	-0.303004	-1.10258	0.333333	1	1
GO_POSITIVE_REGULATION_OF_MRNA_PROCESSING	30	-0.359798	-1.098	0.351504	1	1
GO_REGULATION_OF_VOLTAGE_GATED_CALCIUM_CHANNEL_ACTIVITY	24	-0.416926	-1.09765	0.390892	1	1
GO_ERYTHROCYTE_DEVELOPMENT	22	-0.36378	-1.09736	0.340187	1	1
GO_MITOCHONDRION_LOCALIZATION	33	-0.316271	-1.09591	0.333988	1	1
GO_POSITIVE_REGULATION_OF_PEPTIDE_SECRETION	84	-0.287993	-1.09582	0.326264	1	1
GO_PROTEIN_K48_LINKED_UBIQUITINATION	46	-0.326846	-1.09549	0.346154	1	1
GO_REGULATION_OF_TELOMERE_MAINTENANCE	64	-0.34551	-1.09464	0.369524	1	1
GO_PEROXISOME_ORGANIZATION	33	-0.329639	-1.09454	0.339583	1	1
GO_REGULATION_OF_RESPONSE_TO_EXTRACELLULAR_STIMULUS	167	-0.254747	-1.09432	0.311155	1	1
GO_REGULATION_OF_DENDRITE_DEVELOPMENT	116	-0.310211	-1.09182	0.371963	1	1
GO_REGULATION_OF_TELOMERE_MAINTENANCE_VIA_TELOMERE_LENGTHENING	49	-0.353143	-1.09171	0.366038	1	1
GO_REGULATION_OF_NUCLEOSIDE_METABOLIC_PROCESS	45	-0.280106	-1.09068	0.314126	1	1
GO_REGULATION_OF_TRANSCRIPTION_INITIATION_FROM_RNA_POLYMERASE_II_PROMOTER	22	-0.357899	-1.08755	0.368015	1	1
GO_MEMBRANE_DEPOLARIZATION	58	-0.352708	-1.08751	0.365672	1	1
GO_REGULATION_OF_MRNA_SPLICING_VIA_SPLICEOSOME	61	-0.352486	-1.08376	0.381423	1	1
GO_KETONE_BIOSYNTHETIC_PROCESS	24	-0.345795	-1.08104	0.362101	1	1
GO_NEGATIVE_REGULATION_OF_DENDRITE_DEVELOPMENT	27	-0.370874	-1.07902	0.398855	1	1
GO_HINDBRAIN_MORPHOGENESIS	40	-0.334332	-1.07666	0.356215	1	1
GO_LOCOMOTORY_BEHAVIOR	174	-0.296483	-1.07624	0.373665	1	1
GO_NEGATIVE_REGULATION_OF_STRESS_ACTIVATED_PROTEIN_KINASE_SIGNALING_CASCADE	40	-0.302158	-1.07355	0.330189	1	1
GO_MULTI_ORGANISM_BEHAVIOR	73	-0.319999	-1.07313	0.359347	1	1
GO_POLYOL_CATABOLIC_PROCESS	18	-0.35458	-1.07129	0.392924	1	1
GO_REGULATION_OF_TOR_SIGNALING	65	-0.276338	-1.06773	0.384466	1	1
GO_GLUTAMINE_FAMILY_AMINO_ACID_BIOSYNTHETIC_PROCESS	19	-0.338737	-1.06762	0.353497	1	1
GO_PROTEIN_LOCALIZATION_TO_MITOCHONDRION	63	-0.319908	-1.06627	0.406312	1	1
GO_REGULATION_OF_MITOCHONDRIAL_DEPOLARIZATION	17	-0.358067	-1.06597	0.373913	1	1
GO_URONIC_ACID_METABOLIC_PROCESS	27	-0.381374	-1.06515	0.378913	1	1
GO_AXONAL_FASCICULATION	20	-0.388282	-1.06395	0.413043	1	1
GO_SNRNA_METABOLIC_PROCESS	74	-0.332503	-1.06347	0.404339	1	1
GO_REGULATION_OF_MRNA_CATABOLIC_PROCESS	25	-0.355641	-1.06254	0.40625	1	1
GO_NEGATIVE_REGULATION_OF_INTRACELLULAR_PROTEIN_TRANSPORT	93	-0.243996	-1.06145	0.333938	1	1
GO_RNA_METHYLATION	43	-0.371994	-1.05954	0.432377	1	1
GO_NEGATIVE_REGULATION_OF_CELL_MORPHOGENESIS_INVOLVED_IN_DIFFERENTIATION	111	-0.273273	-1.05778	0.382799	1	1
GO_POSITIVE_REGULATION_OF_LYASE_ACTIVITY	59	-0.317706	-1.05746	0.383959	1	1
GO_REGULATION_OF_CHOLESTEROL_EFFLUX	20	-0.364498	-1.05636	0.402256	1	1
GO_METENCEPHALON_DEVELOPMENT	99	-0.290644	-1.0563	0.396262	1	1
GO_MITOCHONDRIAL_RESPIRATORY_CHAIN_COMPLEX_ASSEMBLY	63	-0.412938	-1.0561	0.461224	1	1
GO_CELLULAR_RESPONSE_TO_ANTIBIOTIC	16	-0.351334	-1.05537	0.389456	1	1
GO_POSITIVE_REGULATION_OF_CELLULAR_RESPONSE_TO_INSULIN_STIMULUS	21	-0.34273	-1.05504	0.396581	1	1
GO_COVALENT_CHROMATIN_MODIFICATION	319	-0.290566	-1.05442	0.402367	1	1
GO_REGULATION_OF_MUSCLE_CELL_APOPTOTIC_PROCESS	41	-0.290419	-1.05398	0.374784	1	1
GO_REGULATION_OF_NFAT_PROTEIN_IMPORT_INTO_NUCLEUS	16	-0.389319	-1.05342	0.407767	1	1
GO_ADULT_LOCOMOTORY_BEHAVIOR	78	-0.294327	-1.05195	0.40106	1	1
GO_POSITIVE_REGULATION_OF_ADENYLATE_CYCLASE_ACTIVITY	46	-0.332762	-1.04978	0.406193	1	1
GO_OXYGEN_TRANSPORT	15	-0.473421	-1.04935	0.421348	1	1
GO_ANDROGEN_METABOLIC_PROCESS	30	-0.310002	-1.04926	0.346284	1	1
GO_CAMERA_TYPE_EYE_PHOTORECEPTOR_CELL_DIFFERENTIATION	15	-0.346812	-1.04904	0.388368	1	1
GO_POSITIVE_REGULATION_OF_MRNA_3_END_PROCESSING	16	-0.388169	-1.04867	0.411765	1	1
GO_CELLULAR_RESPONSE_TO_CORTICOSTEROID_STIMULUS	57	-0.279958	-1.04822	0.371753	1	1
GO_HIPPOCAMPUS_DEVELOPMENT	72	-0.310386	-1.04721	0.402214	1	1
GO_POSITIVE_REGULATION_OF_TELOMERE_MAINTENANCE_VIA_TELOMERE_LENGTHENING	32	-0.347113	-1.04513	0.406844	1	1
GO_REGULATION_OF_STRIATED_MUSCLE_CELL_APOPTOTIC_PROCESS	20	-0.333792	-1.04484	0.383513	1	1
GO_CLEAVAGE_INVOLVED_IN_RRNA_PROCESSING	19	-0.433689	-1.04378	0.442191	1	1
GO_NEGATIVE_REGULATION_OF_STRIATED_MUSCLE_CELL_DIFFERENTIATION	24	-0.322825	-1.04308	0.40107	1	1
GO_DORSAL_VENTRAL_AXIS_SPECIFICATION	20	-0.351145	-1.04175	0.413333	1	1
GO_REGULATION_OF_AUTOPHAGY	243	-0.228567	-1.04042	0.382178	1	1
GO_RESPONSE_TO_ISCHEMIA	27	-0.312736	-1.03771	0.400778	1	1
GO_NEGATIVE_REGULATION_OF_BMP_SIGNALING_PATHWAY	40	-0.288648	-1.03495	0.405042	1	1
GO_NEGATIVE_REGULATION_OF_CHROMATIN_MODIFICATION	45	-0.338755	-1.03007	0.436912	1	1
GO_REGULATION_OF_HORMONE_METABOLIC_PROCESS	26	-0.31865	-1.02944	0.400651	1	1
GO_REGULATION_OF_MYOBLAST_DIFFERENTIATION	46	-0.277906	-1.02919	0.388715	1	1
GO_REGULATION_OF_PEPTIDE_SECRETION	197	-0.252349	-1.02184	0.400668	1	1
GO_REGULATION_OF_RNA_SPLICING	93	-0.30173	-1.02167	0.442718	1	1
GO_AXON_EXTENSION	36	-0.315811	-1.02144	0.432337	1	1
GO_NEGATIVE_REGULATION_OF_TRANSLATIONAL_INITIATION	20	-0.344817	-1.02131	0.441176	1	1
GO_OLIGODENDROCYTE_DIFFERENTIATION	54	-0.275481	-1.02091	0.419048	1	1
GO_2_OXOGLUTARATE_METABOLIC_PROCESS	19	-0.33239	-1.0208	0.431452	1	1
GO_NEPHRON_TUBULE_FORMATION	18	-0.368013	-1.01863	0.448696	1	1
GO_NEGATIVE_REGULATION_OF_GLIAL_CELL_DIFFERENTIATION	24	-0.335528	-1.01536	0.441536	1	1
GO_CLATHRIN_MEDIATED_ENDOCYTOSIS	35	-0.332929	-1.0128	0.435115	1	1
GO_GAMMA_AMINOBUTYRIC_ACID_SIGNALING_PATHWAY	23	-0.394281	-1.01204	0.441288	1	1
GO_POSITIVE_REGULATION_OF_VIRAL_RELEASE_FROM_HOST_CELL	15	-0.346747	-1.01173	0.435644	1	1
GO_REGULATION_OF_GLIAL_CELL_DIFFERENTIATION	55	-0.274668	-1.01171	0.439222	1	1
GO_TRICARBOXYLIC_ACID_METABOLIC_PROCESS	37	-0.332974	-1.01168	0.425358	1	1
GO_CELL_SURFACE_RECEPTOR_SIGNALING_PATHWAY_INVOLVED_IN_CELL_CELL_SIGNALING	71	-0.296085	-1.01005	0.440823	1	1
GO_SPINAL_CORD_MOTOR_NEURON_DIFFERENTIATION	31	-0.32905	-1.00933	0.446735	1	1
GO_CENTRAL_NERVOUS_SYSTEM_PROJECTION_NEURON_AXONOGENESIS	22	-0.354172	-1.00932	0.467273	1	1
GO_EXCITATORY_POSTSYNAPTIC_POTENTIAL	27	-0.371672	-1.00851	0.460405	1	1
GO_CELLULAR_COMPONENT_MAINTENANCE	18	-0.355667	-1.00792	0.453427	1	1
GO_REGULATION_OF_SYNAPTIC_VESICLE_EXOCYTOSIS	20	-0.415381	-1.00708	0.483301	1	1
GO_NEGATIVE_REGULATION_OF_STRESS_FIBER_ASSEMBLY	16	-0.352913	-1.00707	0.453532	1	1
GO_MACROMOLECULE_DEACYLATION	66	-0.286856	-1.00649	0.455319	1	1
GO_MRNA_PROCESSING	407	-0.294885	-1.00396	0.436874	1	1
GO_POSITIVE_REGULATION_OF_GLIAL_CELL_DIFFERENTIATION	28	-0.307855	-1.00259	0.472362	1	1
GO_POSITIVE_REGULATION_OF_RELEASE_OF_CYTOCHROME_C_FROM_MITOCHONDRIA	27	-0.311874	-1.00255	0.447273	1	1
GO_CAMP_BIOSYNTHETIC_PROCESS	17	-0.344896	-1.00168	0.438597	1	1
GO_POSITIVE_REGULATION_OF_HORMONE_SECRETION	109	-0.243811	-1.00109	0.456355	1	1
GO_PHOSPHATIDYLINOSITOL_DEPHOSPHORYLATION	21	-0.343407	-0.999425	0.460123	1	1
GO_MEMBRANE_DEPOLARIZATION_DURING_ACTION_POTENTIAL	39	-0.366972	-0.998558	0.490672	1	1
GO_REGULATION_OF_AUTOPHAGOSOME_ASSEMBLY	34	-0.284738	-0.998251	0.442718	1	1
GO_POSITIVE_REGULATION_OF_DNA_TEMPLATED_TRANSCRIPTION_ELONGATION	21	-0.363237	-0.998127	0.476834	1	1
GO_RNA_SPLICING_VIA_TRANSESTERIFICATION_REACTIONS	256	-0.324742	-0.997898	0.469388	1	1
GO_NEGATIVE_REGULATION_OF_NUCLEOSIDE_METABOLIC_PROCESS	18	-0.326455	-0.997609	0.462107	1	1
GO_REGULATION_OF_NEUROTRANSMITTER_SECRETION	47	-0.358692	-0.996957	0.464762	1	1
GO_POSITIVE_REGULATION_OF_DENDRITE_MORPHOGENESIS	32	-0.33892	-0.996478	0.488281	1	1
GO_MACROMOLECULAR_COMPLEX_DISASSEMBLY	178	-0.278754	-0.99529	0.453629	1	1
GO_REGULATION_OF_CARDIAC_MUSCLE_CELL_DIFFERENTIATION	19	-0.330188	-0.994206	0.45045	1	1
GO_REGULATION_OF_LONG_TERM_SYNAPTIC_POTENTIATION	19	-0.389067	-0.99234	0.507812	1	1
GO_NEURON_RECOGNITION	33	-0.322179	-0.991678	0.481216	1	1
GO_MITOCHONDRION_MORPHOGENESIS	19	-0.319995	-0.991527	0.457317	1	1
GO_REGULATION_OF_EARLY_ENDOSOME_TO_LATE_ENDOSOME_TRANSPORT	16	-0.326546	-0.990487	0.485549	1	1
GO_POSITIVE_REGULATION_OF_DENDRITE_DEVELOPMENT	63	-0.304149	-0.989211	0.480315	1	1
GO_CENTRAL_NERVOUS_SYSTEM_NEURON_AXONOGENESIS	27	-0.328065	-0.98904	0.482696	1	1
GO_INOSITOL_PHOSPHATE_METABOLIC_PROCESS	56	-0.271767	-0.987692	0.468872	1	1
GO_CELL_DEATH_IN_RESPONSE_TO_OXIDATIVE_STRESS	17	-0.319308	-0.987316	0.495127	1	1
GO_MYELOID_CELL_DEVELOPMENT	41	-0.274101	-0.986846	0.457249	1	1
GO_ENDOCARDIAL_CUSHION_FORMATION	15	-0.367044	-0.986095	0.483271	1	1
GO_BEHAVIOR	497	-0.255211	-0.984516	0.463542	1	1
GO_NEGATIVE_REGULATION_OF_JNK_CASCADE	32	-0.287138	-0.984292	0.495183	1	1
GO_REGULATION_OF_GLUCOSE_IMPORT_IN_RESPONSE_TO_INSULIN_STIMULUS	16	-0.350024	-0.984278	0.483536	1	1
GO_NUCLEAR_TRANSCRIBED_MRNA_CATABOLIC_PROCESS_DEADENYLATION_DEPENDENT_DECAY	53	-0.335484	-0.981714	0.483936	1	1
GO_POSITIVE_REGULATION_OF_INSULIN_SECRETION_INVOLVED_IN_CELLULAR_RESPONSE_TO_GLUCOSE_STIMULUS	22	-0.338116	-0.980583	0.491228	1	1
GO_NEGATIVE_REGULATION_OF_EPITHELIAL_TO_MESENCHYMAL_TRANSITION	21	-0.316919	-0.979312	0.493311	1	1
GO_REGULATION_OF_POTASSIUM_ION_TRANSMEMBRANE_TRANSPORT	60	-0.286074	-0.978394	0.479853	1	1
GO_REGULATION_OF_BMP_SIGNALING_PATHWAY	74	-0.250482	-0.978047	0.482815	1	1
GO_REGULATION_OF_DOPAMINE_SECRETION	21	-0.377156	-0.977558	0.499089	1	1
GO_TELOMERE_MAINTENANCE_VIA_TELOMERASE	16	-0.369933	-0.973851	0.48008	1	1
GO_REGULATION_OF_SYNAPTIC_VESICLE_TRANSPORT	29	-0.397958	-0.973676	0.507874	1	1
GO_GLYOXYLATE_METABOLIC_PROCESS	28	-0.319463	-0.973631	0.461066	1	1
GO_REGULATION_OF_VIRAL_RELEASE_FROM_HOST_CELL	31	-0.290528	-0.973353	0.489362	1	1
GO_NEGATIVE_REGULATION_OF_ACTIN_FILAMENT_BUNDLE_ASSEMBLY	18	-0.323255	-0.973215	0.504587	1	1
GO_POSITIVE_REGULATION_OF_RESPONSE_TO_EXTRACELLULAR_STIMULUS	48	-0.284568	-0.973195	0.496169	1	1
GO_LEARNING	127	-0.296494	-0.972517	0.484733	1	1
GO_MICROTUBULE_NUCLEATION	18	-0.358433	-0.970275	0.47012	1	1
GO_SEGMENTATION	87	-0.256363	-0.970063	0.498328	1	1
GO_PEPTIDYL_LYSINE_TRIMETHYLATION	18	-0.375744	-0.969518	0.487026	1	1
GO_REGULATION_OF_COFACTOR_METABOLIC_PROCESS	49	-0.273941	-0.968228	0.49031	1	1
GO_CELLULAR_RESPONSE_TO_TOXIC_SUBSTANCE	24	-0.29372	-0.967677	0.519573	1	1
GO_EMBRYONIC_AXIS_SPECIFICATION	32	-0.28848	-0.967493	0.51845	1	1
GO_MATURATION_OF_5_8S_RRNA_FROM_TRICISTRONIC_RRNA_TRANSCRIPT_SSU_RRNA_5_8S_RRNA_LSU_RRNA_	19	-0.400017	-0.964437	0.52834	1	1
GO_POSITIVE_REGULATION_OF_AMINE_TRANSPORT	30	-0.335694	-0.963249	0.513661	1	1
GO_POSITIVE_REGULATION_OF_MRNA_METABOLIC_PROCESS	43	-0.293976	-0.96266	0.522305	1	1
GO_COGNITION	242	-0.269117	-0.961292	0.515539	1	1
GO_NEGATIVE_REGULATION_OF_CHROMOSOME_ORGANIZATION	94	-0.310223	-0.959786	0.499044	1	1
GO_NUCLEOSIDE_SALVAGE	16	-0.316547	-0.959741	0.516917	1	1
GO_NEGATIVE_REGULATION_OF_AXON_EXTENSION	37	-0.281949	-0.958547	0.524237	1	1
GO_NEGATIVE_REGULATION_OF_GLUCOSE_TRANSPORT	16	-0.320263	-0.957106	0.512521	1	1
GO_NEGATIVE_REGULATION_OF_DNA_REPLICATION	51	-0.301913	-0.956807	0.516544	1	1
GO_REGULATION_OF_ADENYLATE_CYCLASE_ACTIVITY	68	-0.28528	-0.956778	0.518851	1	1
GO_NEGATIVE_REGULATION_OF_MUSCLE_CELL_DIFFERENTIATION	52	-0.264391	-0.954395	0.518212	1	1
GO_POSITIVE_REGULATION_OF_TELOMERE_MAINTENANCE	44	-0.307222	-0.952004	0.516569	1	1
GO_HISTONE_H3_DEACETYLATION	22	-0.339991	-0.951882	0.537313	1	1
GO_PROTEIN_TRANSMEMBRANE_TRANSPORT	49	-0.273361	-0.951627	0.523715	1	1
GO_SYNAPTIC_SIGNALING	414	-0.29734	-0.948829	0.50647	1	1
GO_CELLULAR_PROTEIN_COMPLEX_DISASSEMBLY	120	-0.29275	-0.947594	0.504	1	1
GO_RNA_SPLICING	348	-0.288492	-0.946955	0.503006	1	1
GO_AEROBIC_RESPIRATION	50	-0.301928	-0.945517	0.502066	1	1
GO_SECONDARY_METABOLIC_PROCESS	48	-0.265704	-0.944802	0.522727	1	1
GO_DETECTION_OF_CHEMICAL_STIMULUS_INVOLVED_IN_SENSORY_PERCEPTION_OF_TASTE	43	-0.287084	-0.944418	0.537943	1	1
GO_SOMITOGENESIS	60	-0.261601	-0.944077	0.541156	1	1
GO_CELL_MORPHOGENESIS_INVOLVED_IN_NEURON_DIFFERENTIATION	356	-0.24192	-0.944029	0.517606	1	1
GO_DOPAMINE_RECEPTOR_SIGNALING_PATHWAY	28	-0.327082	-0.943658	0.517691	1	1
GO_NEGATIVE_REGULATION_OF_NERVOUS_SYSTEM_DEVELOPMENT	251	-0.214604	-0.943031	0.567753	1	1
GO_REGULATION_OF_CIRCADIAN_RHYTHM	98	-0.24866	-0.942896	0.515427	1	1
GO_NEGATIVE_REGULATION_OF_DEVELOPMENTAL_GROWTH	82	-0.239226	-0.942679	0.542955	1	1
GO_POSITIVE_REGULATION_OF_EXTRINSIC_APOPTOTIC_SIGNALING_PATHWAY_VIA_DEATH_DOMAIN_RECEPTORS	16	-0.344021	-0.942614	0.529412	1	1
GO_POSITIVE_REGULATION_OF_NERVOUS_SYSTEM_DEVELOPMENT	411	-0.221388	-0.940827	0.505172	1	1
GO_ASPARTATE_FAMILY_AMINO_ACID_BIOSYNTHETIC_PROCESS	23	-0.292014	-0.940697	0.531309	1	1
GO_REGULATION_OF_PHOSPHOPROTEIN_PHOSPHATASE_ACTIVITY	56	-0.278639	-0.940493	0.529637	1	1
GO_TRANSMISSION_OF_NERVE_IMPULSE	53	-0.311022	-0.938374	0.522203	1	1
GO_REGULATION_OF_MRNA_METABOLIC_PROCESS	115	-0.275233	-0.936524	0.50478	1	1
GO_DNA_DEALKYLATION	20	-0.327995	-0.936444	0.523277	1	1
GO_POSITIVE_REGULATION_OF_RNA_SPLICING	22	-0.327485	-0.932707	0.543071	1	1
GO_REGULATION_OF_CALCIUM_ION_DEPENDENT_EXOCYTOSIS	82	-0.298497	-0.932498	0.52037	1	1
GO_REGULATION_OF_NEUROTRANSMITTER_TRANSPORT	60	-0.317694	-0.932444	0.549133	1	1
GO_REGULATION_OF_RUFFLE_ASSEMBLY	20	-0.3067	-0.932118	0.56912	1	1
GO_TRNA_METABOLIC_PROCESS	164	-0.292996	-0.931733	0.512	1	1
GO_NEGATIVE_REGULATION_OF_HISTONE_MODIFICATION	36	-0.304319	-0.931474	0.534091	1	1
GO_SPERM_EGG_RECOGNITION	43	-0.269365	-0.931337	0.562284	1	1
GO_NEUROTRANSMITTER_METABOLIC_PROCESS	25	-0.304589	-0.929874	0.518212	1	1
GO_POSITIVE_REGULATION_OF_POTASSIUM_ION_TRANSMEMBRANE_TRANSPORTER_ACTIVITY	16	-0.322766	-0.929593	0.563462	1	1
GO_REGULATION_OF_HORMONE_SECRETION	249	-0.222624	-0.928797	0.552846	1	1
GO_EPOXYGENASE_P450_PATHWAY	18	-0.344824	-0.928437	0.557789	1	1
GO_DICARBOXYLIC_ACID_CATABOLIC_PROCESS	16	-0.339388	-0.928045	0.552577	1	1
GO_REGULATION_OF_LYASE_ACTIVITY	84	-0.262571	-0.927975	0.548885	1	1
GO_POSTTRANSCRIPTIONAL_REGULATION_OF_GENE_EXPRESSION	421	-0.232423	-0.927831	0.542802	1	1
GO_NEGATIVE_REGULATION_OF_STAT_CASCADE	44	-0.279773	-0.927696	0.550173	1	1
GO_NEURON_PROJECTION_MORPHOGENESIS	388	-0.231597	-0.926731	0.545611	1	1
GO_NEGATIVE_REGULATION_OF_MYOBLAST_DIFFERENTIATION	23	-0.306177	-0.926411	0.56942	1	1
GO_PHOSPHOLIPID_DEPHOSPHORYLATION	22	-0.310264	-0.925749	0.542169	1	1
GO_POSITIVE_REGULATION_OF_EXOCYTOSIS	82	-0.244096	-0.925191	0.559792	1	1
GO_REGULATION_OF_DELAYED_RECTIFIER_POTASSIUM_CHANNEL_ACTIVITY	18	-0.344176	-0.92488	0.546112	1	1
GO_ENDOCARDIAL_CUSHION_MORPHOGENESIS	22	-0.315799	-0.924504	0.562607	1	1
GO_SYNAPTIC_TRANSMISSION_DOPAMINERGIC	16	-0.401406	-0.923345	0.574733	1	1
GO_CENTRAL_NERVOUS_SYSTEM_NEURON_DIFFERENTIATION	161	-0.240187	-0.921862	0.596581	1	1
GO_MOTOR_NEURON_AXON_GUIDANCE	27	-0.303297	-0.920997	0.560684	1	1
GO_NEGATIVE_REGULATION_OF_CELL_AGING	17	-0.332106	-0.920545	0.544933	1	1
GO_WNT_SIGNALING_PATHWAY	334	-0.199243	-0.920454	0.608844	1	1
GO_MIDDLE_EAR_MORPHOGENESIS	19	-0.324686	-0.91992	0.566071	1	1
GO_MATURATION_OF_5_8S_RRNA	27	-0.362686	-0.919768	0.544715	1	1
GO_CELL_DIFFERENTIATION_IN_SPINAL_CORD	50	-0.283745	-0.917024	0.590244	1	1
GO_POSITIVE_REGULATION_OF_NEURON_DIFFERENTIATION	293	-0.228108	-0.916849	0.548913	1	1
GO_ACTION_POTENTIAL	92	-0.286194	-0.91526	0.524862	1	1
GO_MEMBRANE_BIOGENESIS	30	-0.282645	-0.915258	0.56367	1	1
GO_TRNA_PROCESSING	104	-0.295288	-0.914566	0.533066	1	1
GO_NEGATIVE_REGULATION_OF_CELL_PROJECTION_ORGANIZATION	139	-0.22608	-0.91451	0.589065	1	1
GO_RRNA_CATABOLIC_PROCESS	17	-0.334023	-0.914284	0.571429	1	1
GO_REGULATION_OF_RETINOIC_ACID_RECEPTOR_SIGNALING_PATHWAY	32	-0.247735	-0.912792	0.572917	1	1
GO_MEMORY	95	-0.275714	-0.912595	0.544304	1	1
GO_RNA_DEPENDENT_DNA_BIOSYNTHETIC_PROCESS	20	-0.33003	-0.912189	0.553571	1	1
GO_MRNA_3_END_PROCESSING	71	-0.308492	-0.911755	0.557312	1	1
GO_SYNAPTONEMAL_COMPLEX_ORGANIZATION	20	-0.301358	-0.910869	0.566972	1	1
GO_SOMITE_DEVELOPMENT	75	-0.252535	-0.910279	0.591696	1	1
GO_POSITIVE_REGULATION_OF_TRANSCRIPTION_FROM_RNA_POLYMERASE_II_PROMOTER_INVOLVED_IN_CELLULAR_RESPONSE_TO_CHEMICAL_STIMULUS	26	-0.29494	-0.907293	0.558541	1	1
GO_NEGATIVE_REGULATION_OF_DNA_BINDING	46	-0.274219	-0.906295	0.616341	1	1
GO_EPITHELIAL_STRUCTURE_MAINTENANCE	21	-0.297221	-0.905362	0.571429	1	1
GO_PHOTORECEPTOR_CELL_MAINTENANCE	34	-0.26945	-0.90239	0.618018	1	1
GO_STRIATED_MUSCLE_ADAPTATION	23	-0.288377	-0.902129	0.59292	1	1
GO_HINDBRAIN_DEVELOPMENT	136	-0.234287	-0.901089	0.583929	1	1
GO_REGULATION_OF_VASCULAR_PERMEABILITY	30	-0.272843	-0.900433	0.616883	1	1
GO_LONG_TERM_MEMORY	28	-0.32955	-0.900386	0.577206	1	1
GO_SEGMENT_SPECIFICATION	17	-0.315775	-0.899498	0.573477	1	1
GO_NEGATIVE_REGULATION_OF_MUSCLE_CELL_APOPTOTIC_PROCESS	29	-0.266099	-0.899082	0.616695	1	1
GO_REGULATION_OF_HISTONE_H3_K9_METHYLATION	17	-0.351722	-0.898369	0.595903	1	1
GO_NEGATIVE_REGULATION_OF_NEURON_DIFFERENTIATION	183	-0.211017	-0.897516	0.639655	1	1
GO_POSITIVE_REGULATION_OF_CHROMATIN_MODIFICATION	82	-0.251861	-0.895658	0.569288	1	1
GO_REGULATION_OF_EXOSOMAL_SECRETION	17	-0.282765	-0.895485	0.607211	1	1
GO_TRANSLATIONAL_TERMINATION	91	-0.317646	-0.893329	0.572614	1	1
GO_PRESYNAPTIC_PROCESS_INVOLVED_IN_SYNAPTIC_TRANSMISSION	111	-0.306328	-0.892378	0.561205	1	1
GO_POSITIVE_REGULATION_OF_ENDOTHELIAL_CELL_DIFFERENTIATION	15	-0.344043	-0.8923	0.595238	1	1
GO_REGULATION_OF_CELL_PROLIFERATION_INVOLVED_IN_HEART_MORPHOGENESIS	15	-0.346168	-0.892226	0.630314	1	1
GO_RNA_MODIFICATION	104	-0.28007	-0.892139	0.568	1	1
GO_POSITIVE_REGULATION_OF_VIRAL_TRANSCRIPTION	35	-0.294784	-0.89116	0.586207	1	1
GO_PEPTIDYL_LYSINE_MODIFICATION	283	-0.263278	-0.889975	0.588119	1	1
GO_REGULATION_OF_AXONOGENESIS	163	-0.230029	-0.889062	0.596831	1	1
GO_POSITIVE_REGULATION_OF_CELLULAR_AMIDE_METABOLIC_PROCESS	104	-0.22198	-0.888153	0.614679	1	1
GO_PSEUDOURIDINE_SYNTHESIS	17	-0.351694	-0.887962	0.550102	1	1
GO_NUCLEAR_TRANSCRIBED_MRNA_POLY_A_TAIL_SHORTENING	23	-0.327168	-0.887932	0.595618	1	1
GO_REGULATION_OF_SULFUR_METABOLIC_PROCESS	19	-0.304755	-0.887493	0.587525	1	1
GO_NEGATIVE_REGULATION_OF_TOR_SIGNALING	30	-0.267848	-0.88609	0.587649	1	1
GO_ESTABLISHMENT_OF_PROTEIN_LOCALIZATION_TO_VACUOLE	30	-0.274393	-0.885841	0.587891	1	1
GO_PHOSPHATIDYLGLYCEROL_METABOLIC_PROCESS	31	-0.258956	-0.884248	0.636029	1	1
GO_REGULATION_OF_PROTEIN_TARGETING_TO_MEMBRANE	21	-0.273778	-0.883496	0.63806	1	1
GO_REGULATION_OF_PHOSPHATASE_ACTIVITY	117	-0.225472	-0.881533	0.610811	1	1
GO_REFLEX	20	-0.312908	-0.880528	0.61082	1	1
GO_HEART_TRABECULA_MORPHOGENESIS	24	-0.283479	-0.88035	0.623162	1	1
GO_REGULATION_OF_CELL_MORPHOGENESIS_INVOLVED_IN_DIFFERENTIATION	322	-0.204128	-0.880273	0.647841	1	1
GO_RESPONSE_TO_ISOQUINOLINE_ALKALOID	30	-0.286575	-0.879569	0.620339	0.999761	1
GO_NEGATIVE_REGULATION_OF_NUCLEOTIDE_METABOLIC_PROCESS	62	-0.251462	-0.877174	0.603321	1	1
GO_RNA_POLYADENYLATION	28	-0.308098	-0.877029	0.604289	1	1
GO_POSITIVE_REGULATION_OF_NEURON_PROJECTION_DEVELOPMENT	225	-0.228764	-0.874326	0.588991	1	1
GO_NEURAL_NUCLEUS_DEVELOPMENT	63	-0.235973	-0.87377	0.646048	1	1
GO_NCRNA_CATABOLIC_PROCESS	21	-0.298247	-0.873331	0.623742	1	1
GO_RENAL_TUBULE_DEVELOPMENT	78	-0.229837	-0.872427	0.6783	1	1
GO_ALCOHOL_CATABOLIC_PROCESS	58	-0.21986	-0.872034	0.705986	1	1
GO_GLUTAMINE_FAMILY_AMINO_ACID_METABOLIC_PROCESS	63	-0.218101	-0.871851	0.674677	0.999396	1
GO_POSITIVE_REGULATION_OF_ORGANIC_ACID_TRANSPORT	28	-0.274697	-0.871809	0.638838	0.99717	1
GO_HISTONE_H3_K4_METHYLATION	27	-0.313082	-0.87138	0.60452	0.995926	1
GO_VESICLE_DOCKING	54	-0.237174	-0.870436	0.640927	0.995877	1
GO_LIMBIC_SYSTEM_DEVELOPMENT	98	-0.241373	-0.869889	0.620573	0.99482	1
GO_RESPONSE_TO_NERVE_GROWTH_FACTOR	37	-0.255223	-0.869799	0.643264	0.99274	1
GO_STEROL_HOMEOSTASIS	57	-0.248322	-0.869167	0.657194	0.991962	1
GO_OLIGODENDROCYTE_DEVELOPMENT	30	-0.261311	-0.868455	0.624521	0.991356	1
GO_BENZENE_CONTAINING_COMPOUND_METABOLIC_PROCESS	22	-0.289675	-0.867597	0.62087	0.991155	1
GO_ACTIVATION_OF_PROTEIN_KINASE_A_ACTIVITY	17	-0.321102	-0.865726	0.609804	0.993237	1
GO_REGULATION_OF_MEMBRANE_POTENTIAL	331	-0.225386	-0.864377	0.613191	0.994115	1
GO_SYNAPTIC_VESICLE_CYCLE	87	-0.290421	-0.862986	0.585551	0.995186	1
GO_PROTEIN_K63_LINKED_UBIQUITINATION	34	-0.278951	-0.861822	0.618852	0.995622	1
GO_VESICLE_DOCKING_INVOLVED_IN_EXOCYTOSIS	34	-0.262931	-0.86156	0.638783	0.993943	1
GO_REGULATION_OF_PROTEIN_STABILITY	211	-0.192583	-0.860662	0.693458	0.993751	1
GO_QUINONE_METABOLIC_PROCESS	28	-0.275453	-0.860082	0.613636	0.992866	1
GO_ADRENAL_GLAND_DEVELOPMENT	23	-0.273495	-0.859709	0.668239	0.991475	1
GO_TRNA_METHYLATION	19	-0.340998	-0.856804	0.626775	0.9961	1
GO_MITOCHONDRIAL_TRANSLATION	104	-0.296244	-0.856111	0.596674	0.995479	1
GO_MITOCHONDRIAL_RESPIRATORY_CHAIN_COMPLEX_I_BIOGENESIS	51	-0.353217	-0.855982	0.622951	0.993559	1
GO_MICROTUBULE_ANCHORING	17	-0.329609	-0.85574	0.622754	0.991892	1
GO_REGULATION_OF_PROTEIN_INSERTION_INTO_MITOCHONDRIAL_MEMBRANE_INVOLVED_IN_APOPTOTIC_SIGNALING_PATHWAY	29	-0.264047	-0.855575	0.661111	0.990075	1
GO_SPINAL_CORD_DEVELOPMENT	101	-0.229692	-0.855049	0.671096	0.989115	1
GO_VENTRAL_SPINAL_CORD_DEVELOPMENT	43	-0.266142	-0.853898	0.663921	0.989448	1
GO_REGULATION_OF_NEUROTRANSMITTER_LEVELS	182	-0.264714	-0.853613	0.607547	0.987891	1
GO_REGULATION_OF_NUCLEOTIDE_CATABOLIC_PROCESS	34	-0.237038	-0.853171	0.685437	0.986733	1
GO_REGULATION_OF_EXTENT_OF_CELL_GROWTH	97	-0.230597	-0.851565	0.634276	0.988227	1
GO_PEROXISOMAL_TRANSPORT	18	-0.27243	-0.847382	0.652778	0.995413	1
GO_C21_STEROID_HORMONE_METABOLIC_PROCESS	24	-0.267996	-0.846364	0.684034	0.995565	1
GO_ORGANELLE_TRANSPORT_ALONG_MICROTUBULE	54	-0.245729	-0.8462	0.657088	0.993778	1
GO_REGULATION_OF_MICROTUBULE_BASED_MOVEMENT	17	-0.317903	-0.845908	0.652015	0.992264	1
GO_REGULATION_OF_CARDIAC_MUSCLE_TISSUE_DEVELOPMENT	47	-0.237207	-0.844452	0.726229	0.993458	1
GO_VACUOLE_FUSION	22	-0.272652	-0.842705	0.659836	0.995188	1
GO_POLYOL_METABOLIC_PROCESS	94	-0.206236	-0.842698	0.732965	0.993051	1
GO_POSITIVE_REGULATION_OF_HISTONE_METHYLATION	30	-0.302799	-0.842602	0.655106	0.991144	1
GO_ANTEROGRADE_AXONAL_TRANSPORT	22	-0.263016	-0.842168	0.682446	0.989983	1
GO_LONG_TERM_SYNAPTIC_POTENTIATION	39	-0.320562	-0.841396	0.642998	0.989566	1
GO_NEURAL_RETINA_DEVELOPMENT	50	-0.23959	-0.841156	0.681583	0.987992	1
GO_POSITIVE_REGULATION_OF_EMBRYONIC_DEVELOPMENT	30	-0.281321	-0.840093	0.673203	0.98826	1
GO_MULTI_ORGANISM_MEMBRANE_ORGANIZATION	29	-0.263603	-0.838694	0.648184	0.989229	1
GO_STRIATUM_DEVELOPMENT	16	-0.32285	-0.83859	0.66729	0.987358	1
GO_RESPONSE_TO_ARSENIC_CONTAINING_SUBSTANCE	29	-0.25263	-0.838478	0.692737	0.985488	1
GO_SENSORY_PERCEPTION_OF_PAIN	72	-0.24869	-0.838238	0.651085	0.983935	1
GO_RETINA_MORPHOGENESIS_IN_CAMERA_TYPE_EYE	44	-0.240093	-0.837435	0.706087	0.983638	1
GO_NEGATIVE_REGULATION_OF_HISTONE_METHYLATION	16	-0.339014	-0.83739	0.657143	0.981651	1
GO_DICARBOXYLIC_ACID_TRANSPORT	70	-0.250511	-0.83716	0.620818	0.9801	1
GO_NEUROTRANSMITTER_TRANSPORT	150	-0.273823	-0.836793	0.603636	0.978827	1
GO_REGULATION_OF_PEPTIDE_TRANSPORT	243	-0.191558	-0.836325	0.759113	0.977791	1
GO_REGULATION_OF_MEMBRANE_DEPOLARIZATION	40	-0.250488	-0.835747	0.700692	0.977066	1
GO_SULFUR_AMINO_ACID_METABOLIC_PROCESS	40	-0.236856	-0.835185	0.73221	0.976277	1
GO_FOREBRAIN_DEVELOPMENT	351	-0.201798	-0.834933	0.726968	0.974781	1
GO_SYNAPTIC_VESICLE_ENDOCYTOSIS	17	-0.340401	-0.833552	0.633858	0.975696	1
GO_TRANSCRIPTION_ELONGATION_FROM_RNA_POLYMERASE_II_PROMOTER	70	-0.254302	-0.830957	0.65121	0.979176	1
GO_REGULATION_OF_CELL_AGING	33	-0.256245	-0.830388	0.696462	0.978365	1
GO_MISFOLDED_OR_INCOMPLETELY_SYNTHESIZED_PROTEIN_CATABOLIC_PROCESS	15	-0.30187	-0.829697	0.676587	0.97779	1
GO_VENTRICULAR_SEPTUM_MORPHOGENESIS	26	-0.277113	-0.829015	0.682373	0.977236	1
GO_ISOPRENOID_BIOSYNTHETIC_PROCESS	24	-0.287837	-0.827991	0.650092	0.977382	1
GO_NEGATIVE_REGULATION_OF_CELL_MATRIX_ADHESION	28	-0.266754	-0.82672	0.705782	0.978036	1
GO_NCRNA_TRANSCRIPTION	80	-0.254401	-0.826122	0.668016	0.977303	1
GO_NEURON_PROJECTION_EXTENSION	52	-0.240273	-0.825954	0.680702	0.975642	1
GO_MEGAKARYOCYTE_DEVELOPMENT	15	-0.284441	-0.825097	0.712329	0.97549	1
GO_CARDIAC_RIGHT_VENTRICLE_MORPHOGENESIS	15	-0.308973	-0.824721	0.702703	0.974329	1
GO_REGULATION_OF_DEVELOPMENTAL_GROWTH	280	-0.192657	-0.824177	0.739496	0.973508	1
GO_ACYLGLYCEROL_HOMEOSTASIS	29	-0.261038	-0.821372	0.713274	0.977422	1
GO_REGULATION_OF_CATECHOLAMINE_METABOLIC_PROCESS	16	-0.31614	-0.820133	0.645872	0.978068	1
GO_TETRAPYRROLE_BIOSYNTHETIC_PROCESS	26	-0.248449	-0.819443	0.726214	0.977588	1
GO_NEURON_PROJECTION_GUIDANCE	198	-0.206009	-0.818892	0.729412	0.976767	1
GO_CALCIUM_ION_REGULATED_EXOCYTOSIS_OF_NEUROTRANSMITTER	33	-0.318426	-0.816031	0.643939	0.98082	1
GO_AORTA_MORPHOGENESIS	22	-0.281221	-0.815847	0.697917	0.979232	1
GO_NEGATIVE_REGULATION_OF_CELLULAR_PROTEIN_CATABOLIC_PROCESS	60	-0.240748	-0.815803	0.702495	0.977355	1
GO_ADENYLATE_CYCLASE_INHIBITING_G_PROTEIN_COUPLED_RECEPTOR_SIGNALING_PATHWAY	67	-0.253896	-0.81573	0.657194	0.975551	1
GO_ANTERIOR_POSTERIOR_AXIS_SPECIFICATION	47	-0.23062	-0.81446	0.746711	0.976223	1
GO_REGULATION_OF_GLUTAMATE_SECRETION	15	-0.332981	-0.814274	0.681159	0.974691	1
GO_NEGATIVE_REGULATION_OF_MACROAUTOPHAGY	20	-0.248874	-0.814083	0.753452	0.973093	1
GO_ACETYL_COA_METABOLIC_PROCESS	24	-0.274901	-0.81288	0.696721	0.973647	1
GO_HYDROGEN_ION_TRANSMEMBRANE_TRANSPORT	82	-0.23448	-0.812474	0.674286	0.972576	1
GO_REGULATION_OF_MULTICELLULAR_ORGANISM_GROWTH	65	-0.205405	-0.811914	0.783304	0.971786	1
GO_POSITIVE_REGULATION_OF_DEVELOPMENTAL_GROWTH	152	-0.20145	-0.811852	0.755172	0.969974	1
GO_NEGATIVE_REGULATION_OF_AXON_GUIDANCE	27	-0.261891	-0.810842	0.723958	0.970107	1
GO_MUSCLE_HYPERTROPHY	28	-0.262599	-0.810776	0.724868	0.968318	1
GO_CAMP_METABOLIC_PROCESS	34	-0.256532	-0.809782	0.721723	0.968383	1
GO_VENTRICULAR_SEPTUM_DEVELOPMENT	51	-0.243123	-0.809405	0.734375	0.967281	1
GO_CALCIUM_ION_REGULATED_EXOCYTOSIS	76	-0.277292	-0.8087	0.62069	0.966802	1
GO_TELOMERE_MAINTENANCE_VIA_TELOMERE_LENGTHENING	24	-0.294693	-0.808662	0.685885	0.964985	1
GO_HEME_BIOSYNTHETIC_PROCESS	19	-0.263654	-0.807263	0.724	0.96592	1
GO_MATING_BEHAVIOR	22	-0.290315	-0.806843	0.675277	0.964906	1
GO_DNA_TEMPLATED_TRANSCRIPTION_ELONGATION	85	-0.243826	-0.806137	0.675889	0.964419	1
GO_REGULATION_OF_DNA_TEMPLATED_TRANSCRIPTION_INITIATION	30	-0.249086	-0.805723	0.695652	0.963383	1
GO_POSITIVE_REGULATION_OF_AXONOGENESIS	68	-0.221937	-0.804947	0.735714	0.963009	1
GO_POSITIVE_REGULATION_OF_CHROMOSOME_ORGANIZATION	142	-0.223394	-0.804831	0.691149	0.961383	1
GO_TRANSCRIPTION_FROM_RNA_POLYMERASE_I_PROMOTER	34	-0.263729	-0.802114	0.676768	0.964952	1
GO_CELLULAR_KETONE_METABOLIC_PROCESS	64	-0.208688	-0.802052	0.776224	0.963215	1
GO_POSTTRANSCRIPTIONAL_GENE_SILENCING	36	-0.278326	-0.801613	0.666667	0.962278	1
GO_RESPIRATORY_GASEOUS_EXCHANGE	47	-0.209441	-0.800764	0.80609	0.96208	1
GO_RETINA_LAYER_FORMATION	22	-0.276606	-0.800215	0.732877	0.961342	1
GO_REGULATION_OF_NEURON_PROJECTION_DEVELOPMENT	393	-0.198045	-0.797096	0.704301	0.965679	1
GO_REGULATION_OF_CHROMATIN_SILENCING	21	-0.32662	-0.795169	0.698039	0.967555	1
GO_POSITIVE_REGULATION_OF_EPIDERMAL_CELL_DIFFERENTIATION	19	-0.269518	-0.795084	0.751799	0.965882	1
GO_COCHLEA_DEVELOPMENT	39	-0.238067	-0.792292	0.763203	0.969548	1
GO_POSITIVE_REGULATION_OF_SYNAPTIC_TRANSMISSION	108	-0.260298	-0.791532	0.651601	0.969196	1
GO_CARDIAC_VENTRICLE_MORPHOGENESIS	60	-0.214697	-0.790508	0.8	0.969401	1
GO_REGULATION_OF_TELOMERE_CAPPING	21	-0.270859	-0.789926	0.733075	0.968708	1
GO_HORMONE_BIOSYNTHETIC_PROCESS	48	-0.220916	-0.789153	0.806344	0.9683	1
GO_ELECTRON_TRANSPORT_CHAIN	91	-0.28269	-0.788529	0.642857	0.967639	1
GO_SPLICEOSOMAL_SNRNP_ASSEMBLY	37	-0.293384	-0.787683	0.647525	0.967423	1
GO_POSITIVE_REGULATION_OF_CELL_PROJECTION_ORGANIZATION	290	-0.187897	-0.785693	0.777583	0.969315	1
GO_REGULATION_OF_MUSCLE_ADAPTATION	62	-0.203993	-0.785587	0.804659	0.967715	1
GO_FEAR_RESPONSE	29	-0.291884	-0.78338	0.693161	0.970125	1
GO_VENTRICULAR_CARDIAC_MUSCLE_TISSUE_DEVELOPMENT	43	-0.227882	-0.782198	0.787928	0.970601	1
GO_POST_EMBRYONIC_DEVELOPMENT	84	-0.201944	-0.781037	0.811723	0.970922	1
GO_REGULATION_OF_DENDRITE_EXTENSION	17	-0.346133	-0.781026	0.679134	0.969143	1
GO_PEPTIDE_SECRETION	58	-0.228565	-0.780881	0.758007	0.967615	1
GO_GASTRULATION_WITH_MOUTH_FORMING_SECOND	24	-0.269084	-0.779849	0.74717	0.967682	1
GO_MICROTUBULE_POLYMERIZATION	26	-0.258811	-0.779835	0.763052	0.96593	1
GO_POSITIVE_REGULATION_OF_MYOBLAST_DIFFERENTIATION	22	-0.248649	-0.776346	0.799669	0.970515	1
GO_NEURONAL_ACTION_POTENTIAL	27	-0.262867	-0.775635	0.724324	0.970094	1
GO_CENTRAL_NERVOUS_SYSTEM_NEURON_DEVELOPMENT	70	-0.212855	-0.77561	0.77972	0.968365	1
GO_PROTEIN_DEPOLYMERIZATION	24	-0.26123	-0.775443	0.771375	0.966878	1
GO_REGULATION_OF_POTASSIUM_ION_TRANSPORT	82	-0.225778	-0.774955	0.730983	0.965963	1
GO_REGULATION_OF_G_PROTEIN_COUPLED_RECEPTOR_PROTEIN_SIGNALING_PATHWAY	122	-0.197201	-0.773302	0.790429	0.967131	1
GO_REGULATION_OF_MRNA_3_END_PROCESSING	26	-0.274782	-0.77281	0.686888	0.966277	1
GO_PROTEIN_UBIQUITINATION_INVOLVED_IN_UBIQUITIN_DEPENDENT_PROTEIN_CATABOLIC_PROCESS	127	-0.204644	-0.768655	0.749042	0.972037	1
GO_REGULATION_OF_ARF_PROTEIN_SIGNAL_TRANSDUCTION	15	-0.293416	-0.767753	0.740664	0.971848	1
GO_POSITIVE_REGULATION_OF_TELOMERASE_ACTIVITY	27	-0.239685	-0.767667	0.784787	0.97024	1
GO_POSITIVE_REGULATION_OF_DNA_BIOSYNTHETIC_PROCESS	57	-0.227868	-0.764964	0.746241	0.973364	1
GO_CARDIAC_VENTRICLE_DEVELOPMENT	102	-0.194832	-0.762939	0.849923	0.975168	1
GO_RNA_PHOSPHODIESTER_BOND_HYDROLYSIS	108	-0.234939	-0.762848	0.70082	0.973566	1
GO_MAINTENANCE_OF_CELL_NUMBER	131	-0.206663	-0.761417	0.788321	0.974309	1
GO_NEGATIVE_REGULATION_OF_CYCLIC_NUCLEOTIDE_METABOLIC_PROCESS	42	-0.245738	-0.761312	0.733945	0.972759	1
GO_SIGNAL_RELEASE	168	-0.22998	-0.760886	0.67148	0.971727	1
GO_PHAGOSOME_ACIDIFICATION	26	-0.261641	-0.755227	0.741379	0.979899	1
GO_POSITIVE_REGULATION_OF_AXON_EXTENSION	35	-0.249871	-0.752985	0.746741	0.981932	1
GO_CELLULAR_RESPONSE_TO_CAMP	49	-0.211761	-0.75275	0.838063	0.980569	1
GO_CARDIAC_MUSCLE_TISSUE_MORPHOGENESIS	52	-0.213462	-0.750813	0.858034	0.982109	1
GO_PHASIC_SMOOTH_MUSCLE_CONTRACTION	16	-0.273654	-0.750597	0.81913	0.980714	1
GO_INSULIN_RECEPTOR_SIGNALING_PATHWAY	78	-0.186488	-0.750479	0.881416	0.979168	1
GO_INSULIN_SECRETION	38	-0.23494	-0.747189	0.78712	0.983177	1
GO_NEGATIVE_REGULATION_OF_CELLULAR_AMIDE_METABOLIC_PROCESS	120	-0.198434	-0.747129	0.802682	0.981534	1
GO_CYTOSOLIC_TRANSPORT	197	-0.190909	-0.745585	0.766208	0.982342	1
GO_MAINTENANCE_OF_GASTROINTESTINAL_EPITHELIUM	15	-0.271942	-0.745439	0.811411	0.98086	1
GO_SYNAPTIC_VESICLE_LOCALIZATION	101	-0.231962	-0.744808	0.702857	0.980189	1
GO_RESPONSE_TO_AMMONIUM_ION	48	-0.230217	-0.744431	0.780399	0.979101	1
GO_POSITIVE_REGULATION_OF_FILOPODIUM_ASSEMBLY	23	-0.224788	-0.743429	0.848921	0.979055	1
GO_REGULATION_OF_MYELINATION	29	-0.225527	-0.739872	0.825843	0.983253	1
GO_REGULATION_OF_TRANSPORTER_ACTIVITY	188	-0.202982	-0.73977	0.745027	0.981683	1
GO_MATING	36	-0.225368	-0.739575	0.843206	0.980309	1
GO_MEGAKARYOCYTE_DIFFERENTIATION	19	-0.244107	-0.737697	0.837079	0.981695	1
GO_AXIS_SPECIFICATION	89	-0.197138	-0.737465	0.856452	0.980361	1
GO_NEGATIVE_REGULATION_OF_GENE_SILENCING	19	-0.278598	-0.737174	0.785851	0.979136	1
GO_REGULATION_OF_CATION_CHANNEL_ACTIVITY	83	-0.218869	-0.736013	0.757143	0.979245	1
GO_REGULATION_OF_CATECHOLAMINE_SECRETION	41	-0.257738	-0.735911	0.758559	0.977719	1
GO_REGULATION_OF_RELEASE_OF_CYTOCHROME_C_FROM_MITOCHONDRIA	41	-0.215352	-0.73532	0.822993	0.976958	1
GO_POSITIVE_REGULATION_OF_POTASSIUM_ION_TRANSPORT	37	-0.218896	-0.735009	0.865275	0.975764	1
GO_REGULATION_OF_TELOMERASE_RNA_LOCALIZATION_TO_CAJAL_BODY	15	-0.313324	-0.734055	0.71785	0.975588	1
GO_POTASSIUM_ION_TRANSPORT	152	-0.218397	-0.733296	0.717669	0.975126	1
GO_DSRNA_FRAGMENTATION	17	-0.273565	-0.73281	0.764591	0.974232	1
GO_MITOCHONDRIAL_RNA_METABOLIC_PROCESS	23	-0.270183	-0.732081	0.755061	0.973669	1
GO_OXIDATIVE_PHOSPHORYLATION	77	-0.278532	-0.731134	0.6917	0.973413	1
GO_TELOMERE_CAPPING	28	-0.252303	-0.728915	0.778188	0.975205	1
GO_REGULATION_OF_ACTIVIN_RECEPTOR_SIGNALING_PATHWAY	25	-0.232152	-0.728822	0.844595	0.973694	1
GO_HISTONE_UBIQUITINATION	34	-0.246428	-0.728781	0.778455	0.972101	1
GO_POTASSIUM_ION_IMPORT	29	-0.253656	-0.728038	0.771698	0.971576	1
GO_VIRAL_GENOME_REPLICATION	19	-0.244742	-0.727857	0.839015	0.970203	1
GO_REGULATION_OF_NUCLEOTIDE_METABOLIC_PROCESS	203	-0.180181	-0.727513	0.827869	0.96909	1
GO_REGULATION_OF_CHROMATIN_ORGANIZATION	148	-0.193609	-0.723978	0.832707	0.972786	1
GO_REGULATION_OF_HORMONE_LEVELS	459	-0.163293	-0.723065	0.944024	0.972521	1
GO_PITUITARY_GLAND_DEVELOPMENT	41	-0.218123	-0.721559	0.866769	0.973111	1
GO_REGULATION_OF_TELOMERASE_ACTIVITY	41	-0.211612	-0.720717	0.820183	0.972698	1
GO_CELLULAR_RESPIRATION	137	-0.229918	-0.71967	0.725051	0.972631	1
GO_ACID_SECRETION	65	-0.21741	-0.719449	0.81058	0.971344	1
GO_PROTEIN_REFOLDING	20	-0.267937	-0.718735	0.793761	0.97075	1
GO_HYDROGEN_PEROXIDE_CATABOLIC_PROCESS	19	-0.250149	-0.716276	0.84386	0.972772	1
GO_STEROL_BIOSYNTHETIC_PROCESS	41	-0.237627	-0.714587	0.785029	0.973635	1
GO_SMOOTH_MUSCLE_CONTRACTION	45	-0.219556	-0.712741	0.83218	0.974653	1
GO_PROTEIN_MONOUBIQUITINATION	49	-0.222229	-0.71217	0.791583	0.973824	1
GO_MITOCHONDRIAL_ELECTRON_TRANSPORT_CYTOCHROME_C_TO_OXYGEN	16	-0.312491	-0.711754	0.746032	0.972804	1
GO_NEURAL_CREST_CELL_MIGRATION	51	-0.203512	-0.709919	0.895238	0.973782	1
GO_RIBONUCLEOTIDE_CATABOLIC_PROCESS	28	-0.21561	-0.709658	0.856589	0.972563	1
GO_METHYLATION	234	-0.180015	-0.707998	0.82342	0.973244	1
GO_DENDRITIC_SPINE_DEVELOPMENT	19	-0.255577	-0.707133	0.801852	0.972833	1
GO_SPERMATID_NUCLEUS_DIFFERENTIATION	17	-0.24672	-0.706634	0.847036	0.971956	1
GO_NEUROPEPTIDE_SIGNALING_PATHWAY	93	-0.220377	-0.705546	0.840532	0.971842	1
GO_REGULATION_OF_POTASSIUM_ION_TRANSMEMBRANE_TRANSPORTER_ACTIVITY	41	-0.205837	-0.705488	0.872792	0.970339	1
GO_NEGATIVE_CHEMOTAXIS	39	-0.211852	-0.704466	0.896907	0.970139	1
GO_POSITIVE_REGULATION_OF_MITOCHONDRIAL_OUTER_MEMBRANE_PERMEABILIZATION_INVOLVED_IN_APOPTOTIC_SIGNALING_PATHWAY	35	-0.207209	-0.702609	0.855805	0.971119	1
GO_PORPHYRIN_CONTAINING_COMPOUND_METABOLIC_PROCESS	35	-0.210785	-0.70218	0.892989	0.970119	1
GO_REGULATION_OF_ACROSOME_REACTION	17	-0.242232	-0.70121	0.86819	0.969824	1
GO_PYRIMIDINE_NUCLEOSIDE_TRIPHOSPHATE_BIOSYNTHETIC_PROCESS	17	-0.267658	-0.700583	0.816764	0.969134	1
GO_POSITIVE_REGULATION_OF_CELL_CYCLE_G2_M_PHASE_TRANSITION	18	-0.249504	-0.697021	0.858736	0.972212	1
GO_HYDROGEN_TRANSPORT	113	-0.181811	-0.696503	0.867784	0.971353	1
GO_MACROMOLECULE_METHYLATION	172	-0.188374	-0.696484	0.82364	0.969806	1
GO_REGULATION_OF_CGMP_BIOSYNTHETIC_PROCESS	21	-0.251777	-0.695453	0.840198	0.969545	1
GO_MULTICELLULAR_ORGANISMAL_MOVEMENT	41	-0.191519	-0.693678	0.909747	0.970331	1
GO_HISTONE_METHYLATION	73	-0.208719	-0.692686	0.822306	0.97001	1
GO_POSITIVE_REGULATION_OF_HEART_GROWTH	27	-0.221494	-0.69108	0.874138	0.970449	1
GO_POSITIVE_REGULATION_OF_CATION_CHANNEL_ACTIVITY	35	-0.213656	-0.689354	0.867784	0.971077	1
GO_REGULATION_OF_CHROMOSOME_ORGANIZATION	266	-0.189769	-0.689286	0.821293	0.969621	1
GO_REGULATION_OF_AXON_GUIDANCE	39	-0.209994	-0.688349	0.893836	0.969234	1
GO_HIGH_DENSITY_LIPOPROTEIN_PARTICLE_REMODELING	15	-0.27964	-0.685883	0.820841	0.970786	1
GO_ATP_HYDROLYSIS_COUPLED_TRANSMEMBRANE_TRANSPORT	31	-0.236064	-0.684748	0.792706	0.9707	1
GO_ALDITOL_METABOLIC_PROCESS	19	-0.225475	-0.684414	0.874317	0.969573	1
GO_NEGATIVE_REGULATION_OF_AUTOPHAGY	51	-0.172559	-0.681176	0.932075	0.971938	1
GO_STABILIZATION_OF_MEMBRANE_POTENTIAL	16	-0.26605	-0.680722	0.855148	0.97098	1
GO_GENETIC_IMPRINTING	20	-0.222683	-0.67933	0.873874	0.971152	1
GO_REGULATION_OF_AMINO_ACID_TRANSPORT	25	-0.240824	-0.678516	0.86803	0.970575	1
GO_REGULATION_OF_HEART_CONTRACTION	217	-0.184582	-0.67822	0.888112	0.969399	1
GO_PYRIMIDINE_NUCLEOSIDE_TRIPHOSPHATE_METABOLIC_PROCESS	19	-0.249394	-0.676285	0.846758	0.970102	1
GO_SULFUR_AMINO_ACID_BIOSYNTHETIC_PROCESS	19	-0.231094	-0.674071	0.867617	0.971161	1
GO_NEUROMUSCULAR_PROCESS_CONTROLLING_POSTURE	15	-0.241782	-0.673662	0.861818	0.970114	1
GO_OVULATION	17	-0.262886	-0.669006	0.833605	0.973857	1
GO_REGULATION_OF_SMOOTH_MUSCLE_CELL_DIFFERENTIATION	19	-0.224056	-0.667022	0.898601	0.974515	1
GO_HISTONE_H2A_UBIQUITINATION	16	-0.243187	-0.666528	0.842536	0.97354	1
GO_SYNAPTIC_VESICLE_RECYCLING	23	-0.25885	-0.666267	0.789062	0.972298	1
GO_RRNA_TRANSCRIPTION	17	-0.250591	-0.66381	0.863454	0.973524	1
GO_SENSORY_PERCEPTION_OF_TASTE	61	-0.181194	-0.658769	0.936995	0.977499	1
GO_ESTROGEN_METABOLIC_PROCESS	23	-0.207401	-0.656111	0.922559	0.978802	1
GO_POSITIVE_REGULATION_OF_CYCLIC_NUCLEOTIDE_METABOLIC_PROCESS	105	-0.179251	-0.655659	0.915858	0.977739	1
GO_PERICARDIUM_DEVELOPMENT	17	-0.247937	-0.655075	0.890411	0.976854	1
GO_POSITIVE_REGULATION_OF_ANION_TRANSPORT	55	-0.180975	-0.654763	0.929947	0.975662	1
GO_ATRIAL_SEPTUM_DEVELOPMENT	16	-0.232276	-0.654585	0.918831	0.974358	1
GO_SYNAPSIS	30	-0.202282	-0.649172	0.910683	0.978282	1
GO_GLUTAMINE_FAMILY_AMINO_ACID_CATABOLIC_PROCESS	24	-0.240056	-0.644755	0.848485	0.98105	1
GO_NEGATIVE_REGULATION_OF_RESPONSE_TO_EXTRACELLULAR_STIMULUS	33	-0.175504	-0.644103	0.967742	0.980148	1
GO_AMINO_ACID_ACTIVATION	51	-0.217343	-0.641354	0.837573	0.981283	1
GO_DNA_CATABOLIC_PROCESS_ENDONUCLEOLYTIC	18	-0.231949	-0.640994	0.916836	0.980113	1
GO_REGULATION_OF_HISTONE_METHYLATION	52	-0.210407	-0.640816	0.877159	0.978766	1
GO_PROTEIN_KINASE_C_ACTIVATING_G_PROTEIN_COUPLED_RECEPTOR_SIGNALING_PATHWAY	31	-0.20886	-0.640206	0.912966	0.977836	1
GO_PROTEIN_ALKYLATION	98	-0.179798	-0.637208	0.904315	0.979209	1
GO_RECIPROCAL_DNA_RECOMBINATION	36	-0.213912	-0.63572	0.859813	0.979067	1
GO_POSITIVE_REGULATION_OF_CAMP_METABOLIC_PROCESS	86	-0.176391	-0.634746	0.939443	0.978435	1
GO_ARACHIDONIC_ACID_METABOLIC_PROCESS	50	-0.179355	-0.632525	0.968852	0.978944	1
GO_ACIDIC_AMINO_ACID_TRANSPORT	21	-0.225391	-0.628746	0.906067	0.980758	1
GO_HOMOPHILIC_CELL_ADHESION_VIA_PLASMA_MEMBRANE_ADHESION_MOLECULES	147	-0.168507	-0.627654	0.95189	0.980241	1
GO_MULTICELLULAR_ORGANISMAL_SIGNALING	121	-0.191074	-0.624804	0.858929	0.981218	1
GO_GLUCOSE_CATABOLIC_PROCESS	28	-0.209301	-0.624273	0.898687	0.980184	1
GO_MONOVALENT_INORGANIC_CATION_TRANSPORT	399	-0.152314	-0.622346	0.963605	0.9803	1
GO_MITOCHONDRIAL_FUSION	15	-0.217335	-0.619907	0.926	0.980909	1
GO_REGULATION_OF_CELLULAR_RESPIRATION	22	-0.205631	-0.618399	0.951402	0.980628	1
GO_REGULATION_OF_CAMP_METABOLIC_PROCESS	126	-0.169456	-0.617274	0.948187	0.980058	1
GO_REGULATION_OF_GENE_EXPRESSION_EPIGENETIC	217	-0.177006	-0.616495	0.88743	0.979199	1
GO_PEPTIDE_TRANSPORT	72	-0.166471	-0.615297	0.962901	0.978696	1
GO_DENDRITIC_SPINE_ORGANIZATION	17	-0.224749	-0.608436	0.903461	0.982528	1
GO_ADENYLATE_CYCLASE_MODULATING_G_PROTEIN_COUPLED_RECEPTOR_SIGNALING_PATHWAY	142	-0.178659	-0.607717	0.925606	0.981615	1
GO_REPRODUCTIVE_BEHAVIOR	28	-0.216691	-0.605183	0.917279	0.981989	1
GO_DNA_TEMPLATED_TRANSCRIPTION_TERMINATION	97	-0.203426	-0.60201	0.857143	0.982747	1
GO_NEGATIVE_REGULATION_OF_LYASE_ACTIVITY	27	-0.188817	-0.597464	0.94955	0.984451	1
GO_REGULATION_OF_CYCLIC_NUCLEOTIDE_METABOLIC_PROCESS	151	-0.159198	-0.593652	0.964228	0.985451	1
GO_ADAPTATION_OF_SIGNALING_PATHWAY	20	-0.204719	-0.593295	0.949565	0.984211	1
GO_RESPONSE_TO_FOLIC_ACID	15	-0.212283	-0.591264	0.957529	0.984072	1
GO_ASSOCIATIVE_LEARNING	71	-0.182218	-0.588883	0.899621	0.984156	1
GO_MUSCLE_ORGAN_MORPHOGENESIS	68	-0.163577	-0.587737	0.989345	0.983458	1
GO_POSITIVE_REGULATION_OF_ERYTHROCYTE_DIFFERENTIATION	23	-0.191534	-0.587456	0.95064	0.98218	1
GO_REGULATION_OF_COLLATERAL_SPROUTING	17	-0.21005	-0.587281	0.951304	0.980853	1
GO_PEPTIDYL_LYSINE_METHYLATION	59	-0.179608	-0.585102	0.93985	0.980817	1
GO_CARDIAC_CONDUCTION	81	-0.186655	-0.58399	0.914546	0.980055	1
GO_RNA_LOCALIZATION	174	-0.17386	-0.581635	0.894027	0.980044	1
GO_ADENYLATE_CYCLASE_ACTIVATING_G_PROTEIN_COUPLED_RECEPTOR_SIGNALING_PATHWAY	71	-0.181549	-0.580684	0.956597	0.979172	1
GO_REGULATION_OF_PROTEIN_SUMOYLATION	21	-0.186844	-0.576189	0.970986	0.980325	1
GO_NEGATIVE_REGULATION_OF_ORGANELLE_ASSEMBLY	22	-0.174885	-0.572554	0.973737	0.980883	1
GO_REGULATION_OF_AMINE_TRANSPORT	69	-0.181078	-0.558357	0.94964	0.986717	1
GO_POSITIVE_REGULATION_OF_HEART_CONTRACTION	34	-0.181209	-0.55755	0.978495	0.985701	1
GO_TERMINATION_OF_RNA_POLYMERASE_II_TRANSCRIPTION	61	-0.195848	-0.552337	0.891519	0.986726	1
GO_PROTEIN_LOCALIZATION_TO_LYSOSOME	17	-0.187538	-0.550367	0.974903	0.986181	1
GO_CYCLIC_NUCLEOTIDE_CATABOLIC_PROCESS	17	-0.19386	-0.547124	0.975332	0.986202	1
GO_KERATINIZATION	50	-0.180104	-0.525293	0.941385	0.993195	1
GO_RNA_CAPPING	33	-0.172964	-0.519776	0.965251	0.993565	1
GO_COPULATION	17	-0.178344	-0.514146	0.991597	0.993902	1
GO_G_PROTEIN_COUPLED_RECEPTOR_SIGNALING_PATHWAY_COUPLED_TO_CYCLIC_NUCLEOTIDE_SECOND_MESSENGER	169	-0.152579	-0.511688	0.977273	0.993216	1
GO_CARDIAC_MYOFIBRIL_ASSEMBLY	15	-0.186583	-0.507264	0.982425	0.993064	1
GO_DETECTION_OF_LIGHT_STIMULUS_INVOLVED_IN_SENSORY_PERCEPTION	18	-0.176885	-0.504276	0.985637	0.992471	1
GO_CELLULAR_GLUCURONIDATION	22	-0.18877	-0.487608	0.975884	0.995169	1
GO_INTRA_GOLGI_VESICLE_MEDIATED_TRANSPORT	47	-0.14445	-0.479088	0.994036	0.995502	1
GO_ADRENERGIC_RECEPTOR_SIGNALING_PATHWAY	23	-0.15801	-0.456319	0.99619	0.997945	1
GO_RESPONSE_TO_AMPHETAMINE	30	-0.164593	-0.442629	0.978495	0.998304	1
GO_FEEDING_BEHAVIOR	87	-0.12613	-0.432368	1	0.99798	1
GO_REGULATION_OF_SYNAPTIC_TRANSMISSION_DOPAMINERGIC	17	-0.159692	-0.430821	0.996364	0.996706	1
GO_SENSORY_PERCEPTION_OF_CHEMICAL_STIMULUS	466	-0.0835237	-0.417868	1	0.996379	1
